# Supplementary material for: Genetic Determinants of Serum Calcification Propensity and Cardiovascular Outcomes in the General Population
Source: Front Cardiovasc Med. 2022 Jan 14;8:809717. doi: 10.3389/fcvm.2021.809717 (PMC8795369; doi:10.3389/fcvm.2021.809717)
Supplement: Supplementary file 2 [file Data_Sheet_2.xlsx]

## Sheet: Table S1
Hits for serum T50
chr	RSID	position	noncoded_all	coded_all	av_max_posterior_call	IQ	ALL_AA	ALL_AB	ALL_BB	n_total	AF_coded_all	HWE	Pvalue	beta	SE	STRAND	imputed
3	3:186337713_C_T	186337713	T	C	0.99918	0.998575	390.57	1242.95	1020.48	2654	0.619	0.711104	1.72e-101	32.8522	1.46979	+	1
3	3:186336027_G_T	186336027	T	G	0.991397	0.985361	700.588	1325.43	627.98	2654	0.486	1	2.43e-101	32.2571	1.44435	+	1
3	3:186338382_C_G	186338382	G	C	0.999007	0.997979	390.927	1242.47	1020.6	2654	0.619	0.711104	2.58e-101	32.8283	1.47013	+	1
3	3:186338135_C_T	186338135	C	T	0.999753	0.999545	390.951	1242.33	1020.71	2654	0.619	0.711104	2.7e-101	32.7984	1.46895	+	1
3	3:186341191_C_T	186341191	C	T	0.989218	0.978402	392.77	1240.5	1020.73	2654	0.618	0.650823	6.54e-101	33.0551	1.48358	+	1
3	3:186335941_C_T	186335941	T	C	0.990672	0.984452	696.81	1327.39	629.8	2654	0.487	0.969003	1.32e-100	32.185	1.44695	+	1
3	3:186342060_C_T	186342060	C	T	0.985673	0.971857	395.931	1240.87	1017.2	2654	0.617	0.593259	2.04e-100	33.0554	1.48763	+	1
3	3:186332182_C_T	186332182	C	T	0.989817	0.983727	416.431	1272.18	965.392	2654	0.603	0.935382	4.51e-99	32.689	1.48218	+	1
3	3:186341393_G_T	186341393	G	T	0.977363	0.961378	660.071	1322.89	671.039	2654	0.502	0.876568	5.42e-99	32.2302	1.46203	+	1
3	3:186337827_C_T	186337827	T	C	0.999445	0.999091	731.681	1319.52	602.797	2654	0.476	0.876322	5.57e-99	31.6474	1.43569	+	1
3	3:186341712_C_G	186341712	G	C	0.976279	0.95943	659.935	1322.96	671.102	2654	0.502	0.876593	5.77e-99	32.2598	1.4636	+	1
3	3:186332571_A_G	186332571	G	A	0.989633	0.983338	416.806	1273.18	964.013	2654	0.603	0.935344	7.48e-99	32.6627	1.48281	+	1
3	3:186338425_A_C	186338425	A	C	0.99058	0.981545	237.193	1101.13	1315.67	2654	0.703	0.780187	3.83e-94	34.0185	1.58665	+	1
3	3:186341263_C_T	186341263	T	C	0.982558	0.963918	239.025	1098.93	1316.04	2654	0.703	0.642152	1.31e-93	34.185	1.59942	+	1
3	3:186329242_A_C	186329242	A	C	0.997952	0.99597	257.066	1134.16	1262.78	2654	0.689	0.927766	3.55e-93	33.2809	1.56112	+	1
3	3:186330088_A_T	186330088	T	A	0.996165	0.992266	257.001	1133.62	1263.38	2654	0.69	0.891855	3.7e-93	33.3405	1.56409	+	1
3	3:186328992_G_T	186328992	G	T	0.998372	0.996859	257.143	1135.08	1261.78	2654	0.689	0.963849	3.86e-93	33.2609	1.56052	+	1
3	3:186328951_G_T	186328951	T	G	0.998592	0.997382	256.842	1134.26	1262.9	2654	0.69	0.963821	4.09e-93	33.2524	1.56035	+	1
3	3:186328121_A_G	186328121	A	G	0.999583	0.999149	257.057	1135.81	1261.13	2654	0.689	0.963849	5.17e-93	33.2069	1.55915	+	1
3	3:186328073_G_T	186328073	G	T	0.999462	0.998868	257.041	1135.8	1261.16	2654	0.689	0.963849	5.32e-93	33.2097	1.5594	+	1
3	3:186327314_G_T	186327314	G	T	0.998677	0.997062	256.894	1135.88	1261.23	2654	0.689	1	5.48e-93	33.2409	1.56099	+	1
3	3:186334004_A_C	186334004	A	C	0.987396	0.976121	253.263	1135.23	1265.51	2654	0.691	0.963778	7.24e-93	33.6597	1.58179	+	1
3	3:186325685_C_T	186325685	C	T	0.996134	0.991551	256.579	1131.32	1266.1	2654	0.69	0.891644	1.92e-92	33.2314	1.5656	+	1
3	3:186323904_A_T	186323904	A	T	0.994599	0.98834	256.122	1130.91	1266.96	2654	0.69	0.855941	1.96e-92	33.2922	1.56856	+	1
3	3:186325801_A_G	186325801	A	G	0.996599	0.992642	256.283	1130.34	1267.37	2654	0.69	0.855889	1.99e-92	33.2142	1.56495	+	1
3	3:186324726_A_G	186324726	G	A	0.995163	0.98944	256.451	1131.42	1266.13	2654	0.69	0.891644	2e-92	33.2667	1.56743	+	1
3	3:186324138_A_C	186324138	A	C	0.994749	0.988647	256.107	1130.82	1267.07	2654	0.69	0.855889	2.01e-92	33.2854	1.56834	+	1
3	3:186322432_A_G	186322432	A	G	0.992787	0.984508	256.1	1131.39	1266.51	2654	0.69	0.891644	2.08e-92	33.354	1.57172	+	1
3	3:186326299_A_G	186326299	G	A	0.997253	0.993996	256.556	1130.51	1266.93	2654	0.69	0.855941	2.21e-92	33.1785	1.56369	+	1
3	3:186321527_A_T	186321527	A	T	0.992298	0.983496	255.973	1131.05	1266.98	2654	0.69	0.927589	2.32e-92	33.365	1.57267	+	1
3	3:186322790_C_T	186322790	T	C	0.993624	0.986305	255.893	1130.62	1267.49	2654	0.691	0.891579	2.32e-92	33.3181	1.57047	+	1
3	3:186322605_G_T	186322605	T	G	0.993278	0.985591	255.825	1130.59	1267.59	2654	0.691	0.891579	2.42e-92	33.3284	1.57113	+	1
3	3:186321982_G_T	186321982	G	T	0.992617	0.984166	255.977	1130.78	1267.25	2654	0.691	0.891579	2.49e-92	33.3476	1.57214	+	1
3	3:186325261_C_T	186325261	C	T	0.995341	0.990127	255.654	1130.25	1268.1	2654	0.691	0.89155	2.61e-92	33.2493	1.56771	+	1
3	3:186325246_C_G	186325246	C	G	0.995271	0.989931	255.774	1131.11	1267.12	2654	0.691	0.92758	2.68e-92	33.2512	1.5679	+	1
3	3:186320502_A_C	186320502	C	A	0.990697	0.98041	255.763	1132.24	1265.99	2654	0.69	0.927674	5.82e-92	33.3572	1.57607	+	1
3	3:186330462_G_T	186330462	T	G	0.976653	0.961964	882.18	1291.9	479.921	2654	0.424	0.873658	7.94e-91	31.3117	1.4896	+	1
3	3:186336176_A_G	186336176	A	G	0.981834	0.970441	836.04	1303.68	514.278	2654	0.439	0.874791	6.42e-89	30.7169	1.47849	+	1
3	3:186341313_C_T	186341313	C	T	0.968177	0.945332	879.499	1287.33	487.17	2654	0.426	0.691384	1.5e-86	30.7456	1.50202	+	1
3	3:186345289_C_T	186345289	T	C	0.957705	0.927318	878.179	1289.56	486.262	2654	0.426	0.750802	2.65e-86	31.0262	1.51811	+	1
3	3:186343487_A_G	186343487	G	A	0.962402	0.935151	883.363	1287.27	483.369	2654	0.425	0.72066	5.11e-86	30.8522	1.51235	+	1
3	3:186338233_A_G	186338233	G	A	0.980594	0.968169	876.15	1291.19	486.662	2654	0.427	0.78128	5.7e-86	30.3199	1.48671	+	1
3	3:186339586_C_T	186339586	C	T	0.974956	0.957296	875.903	1291.7	486.396	2654	0.427	0.811767	7.15e-86	30.4803	1.49551	+	1
3	3:186339707_A_G	186339707	A	G	0.974277	0.95601	875.844	1291.67	486.482	2654	0.427	0.811767	7.7e-86	30.4944	1.49651	+	1
3	3:186339194_C_T	186339194	T	C	0.976285	0.95983	875.898	1291.35	486.757	2654	0.427	0.811767	7.71e-86	30.4289	1.4933	+	1
3	3:186339343_C_G	186339343	G	C	0.975661	0.958634	876.079	1291.42	486.499	2654	0.427	0.78128	8.36e-86	30.4444	1.4944	+	1
3	3:186344614_C_T	186344614	C	T	0.96824	0.902464	1919.04	675.837	59.1224	2654	0.15	1	9.31e-54	-34.7919	2.20298	+	1
3	3:186352860_C_G	186352860	G	C	0.883047	0.816056	718.83	1346.43	588.74	2654	0.475	0.3917	1.72e-49	25.3831	1.68071	+	1
3	3:186351135_A_G	186351135	G	A	0.8822	0.800046	1111.11	1213.12	329.766	2654	0.353	0.966088	3.1e-40	23.914	1.77083	+	1
3	3:186349412_C_T	186349412	C	T	0.885827	0.802787	1166.12	1181.98	305.901	2654	0.338	0.828175	6.23e-37	23.0061	1.78432	+	1
3	3:186267095_A_T	186267095	T	A	0.980151	0.959934	226.79	1050.32	1376.89	2654	0.717	0.213526	2.93e-35	21.3111	1.69481	+	1
3	3:186247373_A_G	186247373	G	A	0.999948	0.999869	190.027	993.072	1470.9	2654	0.741	0.206186	4.5e-35	21.4549	1.71114	+	1
3	3:186265644_C_T	186265644	T	C	0.996251	0.99173	188.858	995.848	1469.29	2654	0.741	0.287299	6.32e-35	21.5172	1.72002	+	1
3	3:186239796_C_G	186239796	G	C	0.989996	0.976855	189.561	994.579	1469.86	2654	0.741	0.244269	6.94e-35	21.6499	1.7317	+	1
3	3:186239679_G_T	186239679	G	T	0.989365	0.975512	189.475	994.832	1469.69	2654	0.741	0.244269	7.04e-35	21.6643	1.73302	+	1
3	3:186237833_A_G	186237833	G	A	0.98613	0.968835	188.878	994.902	1470.22	2654	0.741	0.264906	8.8e-35	21.7186	1.73998	+	1
3	3:186237034_C_T	186237034	T	C	0.983986	0.964632	188.311	995.41	1470.28	2654	0.742	0.265448	9.08e-35	21.7728	1.7447	+	1
3	3:186346272_A_G	186346272	G	A	0.917718	0.821812	1559.21	953.071	141.724	2654	0.233	0.827836	1.15e-34	-24.783	1.9891	+	1
3	3:186348831_C_T	186348831	C	T	0.887856	0.803403	1204.01	1163.65	286.334	2654	0.327	0.825586	1.33e-34	22.4316	1.80218	+	1
3	3:186233864_G_T	186233864	G	T	0.977121	0.951915	190.046	995.768	1468.19	2654	0.741	0.244711	1.45e-34	21.8137	1.75353	+	1
3	3:186348014_G_T	186348014	G	T	0.888258	0.804255	1202.07	1164.88	287.053	2654	0.328	0.825726	4.08e-34	22.2541	1.80163	+	1
3	3:186344360_C_T	186344360	C	T	0.968845	0.902734	63.1252	661.715	1929.16	2654	0.852	0.488863	1.76e-27	24.6367	2.24281	+	1
3	3:186325828_C_T	186325828	C	T	0.981944	0.944512	60.1417	654.968	1938.89	2654	0.854	0.585389	9.1e-27	23.9666	2.2132	+	1
3	3:186325916_C_G	186325916	G	C	0.981953	0.944546	60.1277	654.937	1938.94	2654	0.854	0.585389	9.16e-27	23.9656	2.21326	+	1
3	3:186302392_G_T	186302392	G	T	0.87178	0.778441	326.543	1215.74	1111.71	2654	0.648	0.864793	1.41e-26	19.6043	1.81739	+	1
3	3:186320080_C_T	186320080	T	C	0.982517	0.94475	58.059	655.209	1940.73	2654	0.855	0.754495	3.07e-26	23.8217	2.22385	+	1
3	3:186318073_A_C	186318073	A	C	0.983114	0.946475	60.037	651.865	1942.1	2654	0.855	0.531695	6.11e-26	23.5809	2.21514	+	1
3	3:186317363_G_T	186317363	G	T	0.983177	0.946562	59.8653	651.096	1943.04	2654	0.855	0.584038	6.38e-26	23.5862	2.21651	+	1
3	3:186317200_C_T	186317200	C	T	0.983327	0.947069	59.8436	650.658	1943.5	2654	0.855	0.583249	6.7e-26	23.574	2.21637	+	1
3	3:186315970_C_T	186315970	T	C	0.983513	0.947567	59.8367	650.48	1943.68	2654	0.855	0.583249	7.92e-26	23.5352	2.21611	+	1
3	3:186235136_A_C	186235136	A	C	0.974471	0.952833	307.108	1131.03	1215.86	2654	0.671	0.078575	3.44e-25	17.1609	1.63809	+	1
3	3:186346666_C_G	186346666	G	C	0.920393	0.825442	1563.03	951.335	139.631	2654	0.232	0.743647	3.44e-25	-21.0274	2.00717	+	1
3	3:186235907_C_T	186235907	C	T	0.975927	0.955091	308.844	1129.54	1215.61	2654	0.671	0.06484	3.75e-25	17.1067	1.63424	+	1
3	3:186288565_A_G	186288565	A	G	0.998213	0.995374	110.46	817.996	1725.54	2654	0.804	0.293852	8.35e-24	19.4323	1.91308	+	1
3	3:186283952_A_G	186283952	A	G	0.997373	0.992745	111.099	811.771	1731.13	2654	0.805	0.193754	9.14e-24	19.4393	1.91549	+	1
3	3:186289322_A_G	186289322	A	G	0.999991	0.99997	109.999	817.001	1727	2654	0.805	0.322526	1.05e-23	19.3625	1.91053	+	1
3	3:186287777_C_T	186287777	T	C	0.99895	0.997024	109.593	813.472	1730.93	2654	0.805	0.291609	4.28e-23	19.1484	1.91663	+	1
3	3:186282848_C_T	186282848	C	T	0.988656	0.963267	1843.23	732.895	77.8737	2654	0.167	0.675434	4.7e-23	20.766	2.08052	+	1
3	3:186268101_C_T	186268101	C	T	0.993787	0.979631	1844.02	732.625	77.3498	2654	0.167	0.675365	8.85e-23	20.4837	2.06577	+	1
3	3:186236833_C_T	186236833	T	C	0.994573	0.982541	1848.9	730.833	74.2697	2654	0.166	0.833144	9.05e-23	20.5751	2.07547	+	1
3	3:186275373_A_G	186275373	G	A	0.991176	0.971106	1844.79	731.654	77.5547	2654	0.167	0.675019	1.12e-22	20.5199	2.07456	+	1
3	3:186238159_C_T	186238159	C	T	0.99836	0.994468	1847.6	730.639	75.7593	2654	0.166	0.778972	1.13e-22	20.3506	2.0576	+	1
3	3:186238966_C_T	186238966	T	C	0.999959	0.999855	1846.95	731.042	76.004	2654	0.166	0.726378	1.36e-22	20.2488	2.0513	+	1
3	3:186244275_C_G	186244275	C	G	0.998743	0.996715	1847.93	729.733	76.333	2654	0.166	0.67435	1.4e-22	20.2672	2.05376	+	1
3	3:186243375_A_T	186243375	T	A	0.99918	0.997639	1846.88	730.892	76.2321	2654	0.166	0.726084	1.56e-22	20.2334	2.05269	+	1
3	3:186241162_A_G	186241162	G	A	0.990714	0.978511	1611.46	904.466	138.075	2654	0.222	0.465414	1.69e-22	18.2067	1.84872	+	1
3	3:186240097_C_T	186240097	C	T	0.994093	0.98575	1554.28	953.245	146.474	2654	0.235	1	5.2e-22	17.7238	1.82144	+	1
3	3:186237450_A_G	186237450	A	G	0.993495	0.979594	1831.44	743.129	79.4347	2654	0.17	0.730611	9.11e-22	19.8842	2.05596	+	1
3	3:186346376_A_T	186346376	T	A	0.955719	0.869541	63.8634	709.072	1881.06	2654	0.842	0.769546	4.55e-21	21.5617	2.26971	+	1
3	3:186307114_A_T	186307114	T	A	0.916812	0.77575	1838.81	743.907	71.2851	2654	0.167	0.727308	5.03e-19	21.1424	2.35443	+	1
3	3:186347155_C_T	186347155	T	C	0.8383	0.745298	475.446	1283	895.556	2654	0.579	0.661469	1.41e-18	15.9143	1.79573	+	1
3	3:186318786_A_T	186318786	T	A	0.972068	0.947442	233.728	1078.13	1342.14	2654	0.709	0.424168	4.23e-18	15.08	1.72628	+	1
3	3:186344004_A_G	186344004	A	G	0.982491	0.807034	2465.98	185.257	2.7613	2654	0.036	0.77325	4.95e-18	-40.2469	4.61702	+	1
3	3:186296878_A_T	186296878	T	A	0.991739	0.985416	414.969	1250.17	988.858	2654	0.608	0.568574	5.78e-17	13.3119	1.57981	+	1
3	3:186398455_C_T	186398455	C	T	0.947085	0.906433	1174.85	1189.48	289.667	2654	0.333	0.662185	1.38e-16	-14.3589	1.72566	+	1
3	3:186404981_A_G	186404981	G	A	0.951734	0.914055	1172.66	1185.31	296.035	2654	0.335	0.93054	1.01e-15	-13.8241	1.71175	+	1
3	3:186296358_C_T	186296358	C	T	0.983128	0.808878	2469.17	181.978	2.85319	2654	0.035	0.77016	1.09e-15	-37.5362	4.65372	+	1
3	3:186296304_A_G	186296304	A	G	0.999924	0.99984	335.024	1191.02	1127.95	2654	0.649	0.468667	2.8e-15	12.7565	1.60518	+	1
3	3:186293820_G_T	186293820	T	G	0.999181	0.998333	333.618	1192.13	1128.25	2654	0.65	0.522229	3.8e-15	12.7163	1.60795	+	1
3	3:186285103_G_T	186285103	G	T	0.982677	0.808664	2466.96	184.153	2.88421	2654	0.036	0.77235	1.06e-14	-36.0395	4.63455	+	1
3	3:186326216_C_T	186326216	T	C	0.982147	0.854529	2401.16	246.461	6.37937	2654	0.049	1	1.61e-14	-29.8863	3.87009	+	1
3	3:186349055_C_T	186349055	T	C	0.954869	0.846505	2014.1	596.966	42.933	2654	0.129	0.862055	3.38e-14	-19.1615	2.51292	+	1
3	3:186416602_C_T	186416602	C	T	0.958086	0.924624	1164.04	1193.21	296.753	2654	0.337	0.728081	3.71e-14	-12.9836	1.70553	+	1
3	3:186213784_A_G	186213784	A	G	0.999716	0.999119	54.743	624.363	1974.89	2654	0.862	0.567669	4.26e-14	16.8761	2.2221	+	1
3	3:186222347_C_T	186222347	T	C	0.996292	0.986459	44.5863	589.784	2019.63	2654	0.872	0.86171	9.32e-14	17.3803	2.32036	+	1
3	3:186221871_A_G	186221871	A	G	0.996418	0.986947	44.6621	589.711	2019.63	2654	0.872	0.86171	9.75e-14	17.3594	2.31946	+	1
3	3:186220063_A_G	186220063	A	G	0.99635	0.987744	47.1381	620.165	1986.7	2654	0.865	0.933586	1.32e-13	16.9622	2.27886	+	1
3	3:186220805_A_G	186220805	A	G	0.996774	0.988375	42.7313	583.279	2027.99	2654	0.874	1	1.85e-13	17.2821	2.33605	+	1
3	3:186211696_A_G	186211696	G	A	0.996785	0.991726	73.259	713.562	1867.18	2654	0.838	0.616527	2.15e-13	15.4475	2.09392	+	1
3	3:186304218_A_C	186304218	C	A	0.98623	0.973282	313.876	1183.77	1156.35	2654	0.659	0.697502	7.14e-13	11.8677	1.64543	+	1
3	3:186315685_A_G	186315685	G	A	0.969542	0.94442	287.93	1159.54	1206.53	2654	0.673	0.724198	9.58e-13	12.1121	1.6889	+	1
3	3:186349496_A_T	186349496	T	A	0.953171	0.851621	1958.53	647.754	47.7202	2654	0.14	0.517712	2.26e-12	-17.1648	2.43429	+	1
3	3:186301477_A_G	186301477	G	A	0.974135	0.853163	2276.75	361.398	15.8472	2654	0.074	0.886485	4.48e-12	22.1458	3.18487	+	1
3	3:186313571_A_T	186313571	T	A	0.978064	0.94511	125.475	865.122	1663.4	2654	0.79	0.349868	5.66e-12	13.382	1.9339	+	1
3	3:186310374_A_G	186310374	A	G	0.979179	0.947735	124.773	869.399	1659.83	2654	0.789	0.448042	1.21e-11	13.1618	1.93285	+	1
3	3:186357413_A_G	186357413	A	G	0.944879	0.820738	1967.27	634.227	52.4999	2654	0.139	0.935336	2.69e-11	-16.4734	2.46191	+	1
3	3:186503496_C_T	186503496	T	C	0.950285	0.826544	2040.1	562.942	50.9625	2654	0.125	0.130152	2.95e-11	16.8335	2.52096	+	1
3	3:186311744_A_G	186311744	A	G	0.978349	0.956688	238.374	1088.27	1327.36	2654	0.705	0.483776	6.83e-11	11.2898	1.72326	+	1
3	3:186416826_A_G	186416826	A	G	0.95966	0.902876	1652.39	876.793	124.814	2654	0.212	0.561228	7.08e-11	-12.9741	1.982	+	1
3	3:186309447_C_G	186309447	C	G	0.980484	0.960669	246.12	1094.56	1313.32	2654	0.701	0.404587	8.46e-11	11.1579	1.71166	+	1
3	3:186505706_A_C	186505706	A	C	0.95135	0.828487	2048.66	556.579	48.7603	2654	0.123	0.149976	8.75e-11	16.5484	2.54059	+	1
3	3:186507757_A_G	186507757	G	A	0.951813	0.830044	2050.32	555.28	48.3979	2654	0.123	0.14872	9.09e-11	16.5442	2.54216	+	1
3	3:186310236_C_T	186310236	C	T	0.978882	0.957784	243.081	1100.26	1310.66	2654	0.701	0.578458	9.86e-11	11.165	1.71893	+	1
3	3:186311109_C_T	186311109	T	C	0.978737	0.95743	243.09	1096.32	1314.59	2654	0.702	0.516035	1.15e-10	11.1232	1.71874	+	1
3	3:186310301_C_G	186310301	G	C	0.979332	0.958579	243.052	1096.95	1314	2654	0.702	0.516035	1.35e-10	11.0762	1.71797	+	1
3	3:186307512_C_T	186307512	C	T	0.982499	0.964492	244.606	1095.81	1313.59	2654	0.701	0.48664	1.37e-10	11.026	1.71068	+	1
3	3:186308773_G_T	186308773	T	G	0.981156	0.961859	243.272	1096.12	1314.61	2654	0.702	0.516035	1.52e-10	11.0237	1.71483	+	1
3	3:186226043_G_T	186226043	G	T	0.991748	0.709833	2593.94	59.8985	0.160054	2654	0.011	1	1.56e-10	-56.0206	8.71958	+	1
3	3:186307620_A_G	186307620	A	G	0.981609	0.962835	242.718	1095.47	1315.81	2654	0.702	0.515773	1.61e-10	11.0072	1.71461	+	1
3	3:186440483_C_T	186440483	T	C	0.997099	0.994041	190.677	1062.97	1400.35	2654	0.728	0.589525	1.89e-10	11.2411	1.75782	+	1
3	3:186441823_A_G	186441823	A	G	0.997118	0.99436	190.742	1063.19	1400.07	2654	0.728	0.556668	2e-10	11.2242	1.75747	+	1
3	3:186304313_G_T	186304313	G	T	0.984468	0.968496	242.467	1097.18	1314.35	2654	0.702	0.546495	2.11e-10	10.9094	1.71044	+	1
3	3:186304353_A_G	186304353	G	A	0.984378	0.968307	242.434	1097.21	1314.35	2654	0.702	0.546495	2.12e-10	10.9098	1.71066	+	1
3	3:186306541_C_T	186306541	T	C	0.982908	0.965289	240.922	1096.37	1316.71	2654	0.703	0.57723	2.19e-10	10.9298	1.71513	+	1
3	3:186089709_C_T	186089709	T	C	0.893602	0.742755	106.936	849.344	1697.72	2654	0.8	1	3.87e-10	14.1069	2.24524	+	1
3	3:186386586_C_T	186386586	C	T	0.98894	0.801599	2542.25	110.401	1.34527	2654	0.021	1	5.27e-10	-37.3135	5.98531	+	1
3	3:186091796_A_G	186091796	A	G	0.893588	0.743118	106.716	856.615	1690.67	2654	0.798	0.903898	7.57e-10	13.8676	2.24524	+	1
3	3:186218949_A_G	186218949	G	A	0.983704	0.972938	1009.23	1244.34	400.43	2654	0.385	0.622785	9.02e-10	9.87607	1.60632	+	1
3	3:186472706_A_G	186472706	A	G	0.986156	0.893142	3.99872	275.656	2374.35	2654	0.947	0.116817	1.15e-09	22.6183	3.70214	+	1
3	3:186222707_A_C	186222707	A	C	0.993072	0.979741	70.0756	713.48	1870.44	2654	0.839	0.829138	1.46e-09	12.9034	2.12575	+	1
3	3:186222970_C_T	186222970	T	C	0.993043	0.979618	70.0945	713.513	1870.39	2654	0.839	0.829138	1.48e-09	12.8997	2.12581	+	1
3	3:186452820_A_G	186452820	A	G	0.992987	0.984711	144.59	977.538	1531.87	2654	0.761	0.487277	2.14e-09	11.096	1.84689	+	1
3	3:186545338_A_G	186545338	A	G	0.953296	0.917291	1121.37	1181.51	351.121	2654	0.355	0.149681	2.26e-09	9.99038	1.66548	+	1
3	3:186450895_C_T	186450895	T	C	0.995277	0.989887	144.009	973.403	1536.59	2654	0.762	0.555827	3.17e-09	10.9579	1.84386	+	1
3	3:186451236_C_T	186451236	T	C	0.994767	0.988567	142.951	970.63	1540.42	2654	0.763	0.519113	3.69e-09	10.9314	1.84734	+	1
3	3:186452504_G_T	186452504	T	G	0.993776	0.986232	142.804	970.779	1540.42	2654	0.763	0.519113	4.23e-09	10.9049	1.84996	+	1
3	3:186091684_C_T	186091684	C	T	0.892359	0.746634	112.801	881.299	1659.9	2654	0.791	0.768467	5.25e-09	12.992	2.21763	+	1
3	3:186247437_A_G	186247437	A	G	0.980699	0.837049	2420.41	226.351	7.24157	2654	0.045	0.494254	5.98e-09	23.5669	4.03775	+	1
3	3:186501502_A_C	186501502	C	A	0.982843	0.969189	655.959	1263.08	734.959	2654	0.515	0.015994	7.26e-09	-8.94084	1.54052	+	1
3	3:186275924_C_T	186275924	T	C	0.955537	0.723006	2314.04	329.154	10.8081	2654	0.066	0.752893	8.81e-09	21.2581	3.68371	+	1
3	3:186220098_A_G	186220098	A	G	0.98139	0.967397	1115.36	1207.18	331.459	2654	0.352	0.89843	1.03e-08	9.47257	1.64903	+	1
3	3:186217717_G_T	186217717	G	T	0.98267	0.970134	1114.75	1205.78	333.466	2654	0.353	0.798676	1.48e-08	9.34736	1.64518	+	1
3	3:186208478_A_G	186208478	A	G	1	0.999998	2088	531.001	35	2654	0.113	0.846617	1.51e-08	-13.8723	2.44286	+	1
3	3:186512835_C_T	186512835	T	C	0.994961	0.990834	646.472	1259.75	747.776	2654	0.519	0.011476	1.86e-08	-8.59936	1.52428	+	1
3	3:186509517_A_G	186509517	G	A	0.996828	0.994179	649.415	1258.17	746.414	2654	0.518	0.010262	1.86e-08	-8.57927	1.52072	+	1
3	3:186508312_C_T	186508312	C	T	0.999594	0.999265	645.481	1259.67	748.848	2654	0.519	0.011478	1.94e-08	-8.55467	1.51816	+	1
3	3:186509059_A_G	186509059	A	G	0.99767	0.995764	646.88	1259.19	747.933	2654	0.519	0.011476	1.94e-08	-8.56694	1.52034	+	1
3	3:186509079_A_G	186509079	G	A	0.997611	0.995655	646.902	1259.18	747.915	2654	0.519	0.011476	1.94e-08	-8.56728	1.52042	+	1
3	3:186212977_C_T	186212977	C	T	0.990423	0.982237	1137.24	1192.81	323.949	2654	0.347	0.699653	1.98e-08	9.22774	1.6386	+	1
3	3:186545536_C_G	186545536	G	C	0.955888	0.918911	1192.58	1160.72	300.698	2654	0.332	0.48367	2.14e-08	9.5791	1.70512	+	1
3	3:186508357_C_T	186508357	T	C	0.997381	0.995878	646.694	1261.75	745.555	2654	0.519	0.014282	2.19e-08	-8.5431	1.52185	+	1
3	3:186197154_A_G	186197154	G	A	0.996117	0.982153	2131.61	490.658	31.7311	2654	0.104	0.603131	2.29e-08	-14.2626	2.5445	+	1
3	3:186495459_A_G	186495459	A	G	0.959006	0.932556	586.623	1282.92	784.457	2654	0.537	0.159688	2.39e-08	-8.89857	1.58956	+	1
3	3:186499867_C_T	186499867	C	T	0.982791	0.962756	1396.96	1014.52	242.526	2654	0.283	0.004015	2.82e-08	-9.55128	1.71508	+	1
3	3:186264215_C_T	186264215	C	T	0.991413	0.871158	0.853076	142.682	2510.47	2654	0.973	0.261799	2.91e-08	28.7135	5.16132	+	1
3	3:186210780_C_T	186210780	T	C	0.998824	0.995563	2132.18	489.519	32.306	2654	0.104	0.531912	2.97e-08	-14.0384	2.52493	+	1
3	3:186261018_C_T	186261018	C	T	0.991146	0.866853	0.852384	141.32	2511.83	2654	0.973	0.261361	3.09e-08	28.8567	5.19692	+	1
3	3:186508966_C_T	186508966	C	T	0.996647	0.994471	656.63	1258.61	738.76	2654	0.515	0.010277	3.89e-08	-8.38201	1.52073	+	1
3	3:186517616_A_G	186517616	A	G	0.995847	0.992044	1400.77	1011.93	241.3	2654	0.282	0.003384	4.2e-08	-9.30407	1.69215	+	1
3	3:186516428_C_T	186516428	T	C	0.980688	0.968364	589.464	1280.62	783.911	2654	0.537	0.127968	4.54e-08	-8.55726	1.56032	+	1
3	3:186439173_C_T	186439173	T	C	0.998801	0.997696	1422.26	1035.57	196.172	2654	0.269	0.69286	4.94e-08	9.546	1.74536	+	1
3	3:186511696_A_G	186511696	A	G	0.996543	0.993637	1391.73	1018.49	243.779	2654	0.284	0.004786	5.11e-08	-9.22711	1.68892	+	1
3	3:186315235_C_G	186315235	G	C	0.966361	0.747598	2381.87	263.537	8.59239	2654	0.053	0.69819	6.23e-08	21.7024	3.9984	+	1
3	3:186402604_A_G	186402604	A	G	0.976917	0.916035	2047.19	556.128	50.6858	2654	0.124	0.089109	7.33e-08	13.0579	2.41893	+	1
3	3:186195530_A_T	186195530	T	A	0.98633	0.872455	2433.68	217.21	3.1122	2654	0.042	0.626653	8.05e-08	-22.4742	4.17638	+	1
3	3:186230003_C_T	186230003	T	C	0.914218	0.802191	1616.75	916.14	121.105	2654	0.218	0.569599	8.44e-08	11.3656	2.11548	+	1
3	3:186497498_G_T	186497498	G	T	0.979225	0.954315	1473.71	974.426	205.867	2654	0.261	0.015585	1.05e-07	-9.44759	1.77175	+	1
3	3:186522633_A_C	186522633	A	C	0.98643	0.976614	698.077	1278.44	677.482	2654	0.496	0.062308	1.23e-07	-8.19068	1.54446	+	1
9	9:9993772_G_T	9993772	T	G	0.986706	0.910333	2320.44	318.391	15.1738	2654	0.066	0.264616	1.35e-07	-17.1434	3.24329	+	1
9	9:9998872_A_G	9998872	A	G	0.987511	0.917717	2310.33	328.54	15.1288	2654	0.068	0.353339	1.7e-07	-16.7627	3.19652	+	1
3	3:186519136_A_C	186519136	A	C	0.999827	0.999596	1477.59	971.389	205.017	2654	0.26	0.011656	1.71e-07	-9.0944	1.73473	+	1
3	3:186519141_A_C	186519141	A	C	0.999732	0.999353	1477.6	971.384	205.018	2654	0.26	0.011656	1.71e-07	-9.09508	1.73493	+	1
9	9:9990787_A_G	9990787	G	A	0.985161	0.899343	2327.41	311.589	15.0016	2654	0.064	0.194368	1.77e-07	-17.2286	3.2905	+	1
9	9:9996211_G_T	9996211	G	T	0.988573	0.919905	2336.5	302.787	14.7081	2654	0.063	0.240108	1.85e-07	-17.2003	3.2903	+	1
3	3:186314303_C_T	186314303	T	C	0.994561	0.856695	2575.97	77.6666	0.359998	2654	0.015	1	2.67e-07	-35.9962	6.97745	+	1
3	3:186523301_G_T	186523301	T	G	0.974358	0.958248	637.455	1298.46	718.087	2654	0.515	0.294045	2.88e-07	-8.0926	1.57306	+	1
16	16:65047435_C_T	65047435	T	C	0.999099	0.795923	2644.88	9.1217	0	2654	0.002	1	3.07e-07	107.941	21.0316	+	1
3	3:186089434_A_T	186089434	A	T	0.850142	0.742385	311.234	1182.03	1160.74	2654	0.66	0.729261	3.18e-07	9.73155	1.89863	+	1
9	9:10006526_C_G	10006526	G	C	0.990679	0.934718	2327.51	314.419	12.0694	2654	0.064	0.625956	3.22e-07	-16.7612	3.27155	+	1
3	3:186528038_A_C	186528038	A	C	0.975457	0.959164	686.284	1282.01	685.708	2654	0.5	0.08751	3.68e-07	-7.95449	1.56043	+	1
3	3:186428061_C_T	186428061	C	T	0.999758	0.999555	525.69	1295.37	832.942	2654	0.558	0.608882	3.79e-07	7.92906	1.55707	+	1
3	3:186391274_A_G	186391274	G	A	0.959173	0.929265	1141.67	1200.05	312.279	2654	0.344	0.931417	4.21e-07	8.61974	1.69945	+	1
3	3:186167839_C_T	186167839	C	T	0.99011	0.771421	2562.85	89.3854	1.76913	2654	0.018	0.544108	4.23e-07	-33.7467	6.65499	+	1
4	4:70765042_A_G	70765042	A	G	0.999284	0.570007	2650.77	3.22726	0	2654	0.001	1	4.47e-07	211.486	41.7903	+	1
3	3:186429424_C_T	186429424	C	T	0.998222	0.996911	526.402	1295.63	831.966	2654	0.558	0.608894	4.7e-07	7.87389	1.55896	+	1
3	3:186429001_C_T	186429001	C	T	0.998739	0.9977	526.433	1295.51	832.054	2654	0.558	0.581876	4.75e-07	7.86733	1.55833	+	1
4	4:70794075_C_T	70794075	T	C	0.999306	0.634089	2650.36	3.64233	0	2654	0.001	1	5e-07	187.889	37.2873	+	1
12	12:100876310_A_G	100876310	G	A	0.996187	0.811861	2609.37	44.6265	0.008057	2654	0.008	1	5.09e-07	-47.8116	9.49488	+	1
3	3:186428197_A_G	186428197	A	G	0.999518	0.999087	526.578	1295.27	832.151	2654	0.558	0.581876	5.12e-07	7.83938	1.55719	+	1
11	11:126534484_C_T	126534484	T	C	0.998825	0.769859	2642.31	11.6909	0	2654	0.002	1	5.48e-07	-94.8899	18.8978	+	1
3	3:186411204_A_G	186411204	G	A	0.992512	0.917463	2456.27	194.721	3.00721	2654	0.038	1	6.32e-07	21.3493	4.27558	+	1
3	3:186080797_G_T	186080797	G	T	0.973921	0.81665	2354.25	288.531	11.2166	2654	0.059	0.477898	6.42e-07	-18.1508	3.63723	+	1
19	19:43514361_C_T	43514361	T	C	0.979665	0.206357	2591.97	61.7179	0.30803	2654	0.012	1	6.5e-07	-79.5889	15.9561	+	1
3	3:186420465_G_T	186420465	T	G	0.982238	0.804864	2458.49	194.097	1.41341	2654	0.037	0.264844	6.56e-07	-23.18	4.64892	+	1
3	3:186455788_A_G	186455788	A	G	0.988782	0.981169	851.661	1317.42	484.918	2654	0.431	0.526605	7.05e-07	7.93403	1.59572	+	1
3	3:186404484_G_T	186404484	G	T	0.975279	0.915854	56.6071	597.049	2000.34	2654	0.866	0.153576	7.32e-07	-11.6617	2.34898	+	1
3	3:186455546_C_T	186455546	T	C	0.990221	0.983586	851.707	1317.52	484.771	2654	0.431	0.526605	7.41e-07	7.90949	1.59389	+	1
3	3:186525798_C_G	186525798	C	G	0.96932	0.950503	623.232	1302.71	728.054	2654	0.52	0.392223	7.52e-07	-7.85325	1.58353	+	1
3	3:186386418_A_G	186386418	A	G	0.995797	0.933109	2519.09	133.791	1.1142	2654	0.026	1	7.7e-07	25.3798	5.12222	+	1
3	3:186441028_G_T	186441028	G	T	0.993232	0.988603	637.248	1320.74	696.014	2654	0.511	0.81579	7.77e-07	7.73759	1.56221	+	1
3	3:186456035_A_G	186456035	G	A	0.987983	0.980139	851.91	1317.93	484.162	2654	0.431	0.526605	7.81e-07	7.90895	1.5971	+	1
3	3:186494422_A_G	186494422	G	A	0.940279	0.906151	669.363	1306.01	678.628	2654	0.502	0.437383	7.96e-07	-8.02331	1.62149	+	1
3	3:186454827_A_G	186454827	G	A	0.991878	0.986605	852.13	1317.37	484.501	2654	0.431	0.552587	8.01e-07	7.87331	1.59152	+	1
5	5:24635715_C_T	24635715	C	T	0.999069	0.532399	2649.53	4.47015	0	2654	0.001	1	8.53e-07	-181.176	36.7146	+	1
3	3:186440986_A_G	186440986	G	A	0.992186	0.986861	639.191	1319.95	694.863	2654	0.51	0.81567	8.56e-07	7.71238	1.56316	+	1
3	3:186209848_C_T	186209848	T	C	0.970119	0.935976	1538.72	959.615	155.661	2654	0.239	0.748883	8.6e-07	-9.25794	1.87676	+	1
2	2:52141601_A_T	52141601	A	T	0.998705	0.36529	2650.4	3.59821	0	2654	0.001	1	8.73e-07	-243.578	49.4057	+	1
3	3:186493313_G_T	186493313	T	G	0.938369	0.903832	672.582	1303.64	677.779	2654	0.501	0.371887	8.85e-07	-7.99265	1.62213	+	1
3	3:186306231_C_T	186306231	T	C	0.994571	0.854569	2577.56	76.0699	0.371316	2654	0.014	1	9.06e-07	-34.7344	7.05593	+	1
3	3:186202997_A_G	186202997	G	A	0.964907	0.943183	880.378	1288.62	485.007	2654	0.426	0.720869	9.23e-07	-7.935	1.61314	+	1
10	10:20535360_A_C	20535360	C	A	0.999379	0.670579	2650.07	3.93295	0	2654	0.001	1	9.24e-07	-171.597	34.8852	+	1
3	3:186530484_C_T	186530484	T	C	0.963967	0.942004	622.351	1304.09	727.559	2654	0.52	0.436682	9.79e-07	-7.81135	1.59174	+	1
3	3:186532505_A_C	186532505	C	A	0.962212	0.939275	621.642	1303.73	728.628	2654	0.52	0.414236	9.93e-07	-7.81711	1.59381	+	1
3	3:186545319_C_T	186545319	C	T	0.957559	0.930979	688.557	1286.43	679.017	2654	0.498	0.120344	1.07e-06	-7.7576	1.58657	+	1
3	3:14109979_A_G	14109979	G	A	0.993754	0.632137	2620.33	33.6395	0.031035	2654	0.006	1	1.09e-06	60.3782	12.3568	+	1
3	3:186545784_A_G	186545784	G	A	0.957362	0.930706	689.536	1285.76	678.7	2654	0.498	0.111419	1.11e-06	-7.74608	1.5864	+	1
3	3:186204424_A_G	186204424	G	A	0.966038	0.945231	878.667	1289.64	485.692	2654	0.426	0.750857	1.14e-06	-7.8606	1.61174	+	1
3	3:186428309_A_G	186428309	G	A	0.982347	0.935729	42.5641	573.369	2038.07	2654	0.876	0.788529	1.17e-06	11.8509	2.43234	+	1
3	3:13878261_A_C	13878261	C	A	0.995591	0.787326	2612.64	41.3493	0.009003	2654	0.008	1	1.17e-06	48.7829	10.0132	+	1
5	5:23073716_A_C	23073716	A	C	0.999678	0.763541	2651.33	2.66626	0	2654	0.001	1	1.18e-06	-193.279	39.6839	+	1
3	3:187976625_A_G	187976625	A	G	0.99891	0.789617	2643.81	9.18826	1	2654	0.002	0.010332	1.2e-06	-83.8109	17.2202	+	1
3	3:186391067_A_G	186391067	A	G	0.959372	0.928683	1179.33	1187.35	287.32	2654	0.332	0.661742	1.2e-06	8.38467	1.72284	+	1
10	10:20305132_G_T	20305132	G	T	0.999529	0.701232	2651.07	2.93204	0	2654	0.001	1	1.22e-06	-191.976	39.4763	+	1
3	3:186323479_A_C	186323479	C	A	0.983596	0.67504	2545.31	105.537	3.15722	2654	0.021	0.106202	1.23e-06	31.2	6.41775	+	1
3	3:186126449_A_G	186126449	A	G	0.995443	0.938691	5.29432	144.718	2503.99	2654	0.971	0.069091	1.25e-06	22.6487	4.66081	+	1
3	3:14208474_C_T	14208474	T	C	0.994431	0.734607	2610.58	43.4038	0.018005	2654	0.008	1	1.25e-06	49.1537	10.1169	+	1
3	3:186404500_C_G	186404500	C	G	0.977125	0.915541	2054.47	554.409	45.1236	2654	0.121	0.274839	1.25e-06	11.9547	2.46055	+	1
18	18:42186265_A_G	42186265	G	A	0.999719	0.950735	2642.44	11.5644	0	2654	0.002	1	1.27e-06	-83.0831	17.109	+	1
16	16:64931254_A_G	64931254	G	A	0.998653	0.686706	2645.55	8.45093	0	2654	0.002	1	1.32e-06	114.097	23.5365	+	1
5	5:23043971_C_T	23043971	C	T	0.999813	0.813988	2651.69	2.30716	0	2654	0	1	1.44e-06	-199.577	41.3137	+	1
1	1:96966256_A_G	96966256	A	G	0.998429	0.516117	2648.2	5.79935	0	2654	0.001	1	1.47e-06	-158.214	32.7804	+	1
3	3:186272609_A_G	186272609	A	G	0.995421	0.863743	2582.41	71.2946	0.292018	2654	0.014	1	1.48e-06	-35.0116	7.25612	+	1
3	3:186428616_C_T	186428616	T	C	0.982491	0.93635	42.5446	574.345	2037.11	2654	0.876	0.789131	1.5e-06	11.7212	2.43086	+	1
3	3:186488841_A_G	186488841	G	A	0.978736	0.82516	2400.51	242.698	10.7907	2654	0.05	0.144923	1.51e-06	18.5676	3.85134	+	1
3	3:186429286_A_C	186429286	A	C	0.982617	0.936764	42.4981	574.38	2037.12	2654	0.876	0.789131	1.51e-06	11.7178	2.43059	+	1
3	3:186416052_A_G	186416052	A	G	0.979273	0.923959	2044.36	563.013	46.6283	2654	0.124	0.323218	1.51e-06	11.7206	2.43152	+	1
3	3:186431022_C_T	186431022	T	C	0.982859	0.937746	42.368	574.319	2037.31	2654	0.876	0.789131	1.52e-06	11.7135	2.4302	+	1
5	5:150498371_C_T	150498371	C	T	0.998492	0.649462	2644.76	9.23877	0	2654	0.002	1	1.56e-06	-111.547	23.1675	+	1
3	3:186431521_C_T	186431521	C	T	0.982538	0.936562	2036.54	575.146	42.3135	2654	0.124	0.858206	1.65e-06	-11.6773	2.43114	+	1
4	4:65563863_G_T	65563863	T	G	0.91914	0.76508	1856.47	720.239	77.2948	2654	0.165	0.48041	1.7e-06	11.3884	2.37396	+	1
3	3:186378325_C_T	186378325	C	T	0.997422	0.924671	2579.6	74.3907	0.009033	2654	0.014	1	1.75e-06	-33.2007	6.92939	+	1
8	8:18350372_A_T	18350372	T	A	0.999232	0.921508	2634.64	19.3643	0	2654	0.004	1	1.77e-06	64.4648	13.4625	+	1
8	8:145636521_A_G	145636521	G	A	0.992374	0.600512	2614.73	39.1248	0.146118	2654	0.007	1	1.82e-06	-55.853	11.6763	+	1
3	3:186503435_A_G	186503435	G	A	0.938493	0.897615	355.737	1216.13	1082.13	2654	0.637	0.644385	1.88e-06	-8.10692	1.69709	+	1
5	5:24318343_C_T	24318343	C	T	0.999765	0.750342	2651.56	2.4368	0	2654	0	1	1.89e-06	-199.998	41.8813	+	1
15	15:95580209_A_G	95580209	G	A	0.995729	0.787992	2611.35	41.8216	0.825044	2654	0.008	1	1.92e-06	45.5008	9.53491	+	1
9	9:10018121_A_G	10018121	A	G	0.994156	0.95822	2338.88	303.454	11.6643	2654	0.062	0.734101	1.95e-06	-15.6485	3.28147	+	1
9	9:92258088_A_T	92258088	A	T	0.992979	0.984757	1510.69	1012.82	130.494	2654	0.24	0.016564	1.96e-06	8.9686	1.88077	+	1
17	17:7681412_C_G	7681412	C	G	0.996415	0.970623	5.58409	236.585	2411.83	2654	0.953	1	1.96e-06	17.8609	3.74597	+	1
13	13:105653372_A_G	105653372	G	A	0.997096	0.642455	2636.08	17.9063	0.01303	2654	0.003	1	2e-06	-79.7853	16.7456	+	1
5	5:1057960_C_T	1057960	C	T	0.940959	0.847289	90.6726	783.114	1780.21	2654	0.818	0.7438	2.11e-06	10.3505	2.17743	+	1
18	18:69032825_A_C	69032825	C	A	0.988914	0.969494	1904.73	675.144	74.1242	2654	0.155	0.138127	2.18e-06	-10.2208	2.15328	+	1
3	3:186335679_A_G	186335679	A	G	0.983421	0.689641	2540.74	109.813	3.4491	2654	0.022	0.124639	2.3e-06	29.4462	6.21824	+	1
5	5:23180600_C_T	23180600	T	C	0.999793	0.770677	2651.64	2.3605	0	2654	0	1	2.32e-06	-198.781	41.9883	+	1
5	5:22917059_A_G	22917059	G	A	0.999698	0.799587	2650.9	3.10028	0	2654	0.001	1	2.36e-06	-170.156	35.969	+	1
11	11:1151175_C_T	1151175	C	T	0.997409	0.213484	2646.84	7.15809	0.005	2654	0.001	1	2.38e-06	216.773	45.8393	+	1
5	5:22225841_A_G	22225841	A	G	0.999793	0.826198	2651.67	2.32816	0	2654	0	1	2.39e-06	-193.029	40.826	+	1
5	5:25586912_G_T	25586912	T	G	0.999876	0.86014	2651.67	2.33023	0	2654	0	1	2.4e-06	-189.064	39.9987	+	1
5	5:25539950_C_T	25539950	C	T	0.999791	0.791161	2651.45	2.55438	0	2654	0	1	2.54e-06	-187.836	39.8364	+	1
5	5:24551962_C_G	24551962	C	G	0.999905	0.880476	2651.94	2.06412	0	2654	0	1	2.55e-06	-198.018	42.0038	+	1
5	5:23591713_C_T	23591713	T	C	0.999934	0.914401	2652.01	1.98508	0	2654	0	1	2.55e-06	-198.136	42.0293	+	1
5	5:24049664_A_G	24049664	G	A	0.999915	0.892061	2651.97	2.03455	0	2654	0	1	2.56e-06	-198.126	42.0318	+	1
5	5:23444173_C_T	23444173	T	C	0.999933	0.913602	2652.01	1.98914	0	2654	0	1	2.6e-06	-197.851	42.0051	+	1
7	7:107028723_C_T	107028723	T	C	0.997277	0.72206	2631.97	22.0215	0.005035	2654	0.004	1	2.62e-06	-67.1808	14.2666	+	1
11	11:2672732_G_T	2672732	G	T	0.873613	0.785907	1177.12	1195.92	280.959	2654	0.331	0.380549	2.65e-06	8.86372	1.88332	+	1
3	3:186287225_A_G	186287225	A	G	0.981778	0.724659	2514.46	137.094	2.44309	2654	0.027	0.709489	2.66e-06	26.484	5.62765	+	1
10	10:5834736_A_C	5834736	A	C	0.993328	0.988177	1062.56	1248.49	342.951	2654	0.364	0.425748	2.66e-06	7.70256	1.63678	+	1
5	5:24911078_C_G	24911078	G	C	0.99994	0.922486	2652.03	1.97015	0	2654	0	1	2.67e-06	-197.634	42.0029	+	1
10	10:5826986_C_T	5826986	T	C	0.993129	0.988089	1061.32	1249.63	343.049	2654	0.365	0.426104	2.69e-06	7.70048	1.63708	+	1
3	3:186365222_C_G	186365222	G	C	0.982255	0.869945	2367.92	281.433	4.65043	2654	0.055	0.185046	2.7e-06	-17.4643	3.71391	+	1
11	11:77481991_A_T	77481991	T	A	0.997486	0.749367	2632.56	21.4371	0	2654	0.004	1	2.74e-06	-66.717	14.1958	+	1
6	6:151701782_C_T	151701782	C	T	0.987004	0.738557	2549.98	103.796	0.220199	2654	0.02	0.624842	2.75e-06	-30.9953	6.59585	+	1
5	5:25275085_A_G	25275085	A	G	0.999931	0.91716	2651.82	2.18228	0	2654	0	1	2.76e-06	-188.059	40.0277	+	1
5	5:25012368_A_G	25012368	G	A	0.999962	0.952555	2651.9	2.10022	0	2654	0	1	2.76e-06	-188.085	40.0356	+	1
5	5:25346488_G_T	25346488	G	T	0.999974	0.966254	2651.93	2.07007	0	2654	0	1	2.79e-06	-188.031	40.0391	+	1
3	3:186423990_C_T	186423990	C	T	0.978743	0.844857	2363.31	279.055	11.6311	2654	0.057	0.361535	2.79e-06	16.9122	3.60136	+	1
7	7:97211156_A_G	97211156	A	G	0.991954	0.967914	2094.39	520.076	39.5357	2654	0.113	0.286548	2.85e-06	11.5928	2.47103	+	1
12	12:16032019_C_G	16032019	G	C	0.998511	0.835165	2636.05	17.9521	0.001007	2654	0.003	1	2.86e-06	68.9421	14.6962	+	1
7	7:97211548_C_T	97211548	T	C	0.991984	0.968027	2094.36	520.077	39.5641	2654	0.113	0.286548	2.88e-06	11.5858	2.47069	+	1
3	3:186475791_C_T	186475791	T	C	0.953284	0.903732	172.361	993.278	1488.36	2654	0.748	0.718496	2.9e-06	8.80197	1.87747	+	1
5	5:22832541_A_C	22832541	C	A	0.99977	0.837369	2651.03	2.97226	0	2654	0.001	1	2.91e-06	-168.269	35.8991	+	1
3	3:186202629_C_G	186202629	C	G	0.964626	0.942518	914.394	1265.57	474.041	2654	0.417	0.318338	3.12e-06	-7.51853	1.60901	+	1
5	5:22754792_C_T	22754792	C	T	0.999773	0.840329	2651.04	2.96313	0	2654	0.001	1	3.13e-06	-167.695	35.8918	+	1
3	3:186202374_A_C	186202374	A	C	0.964513	0.942281	914.373	1265.59	474.038	2654	0.417	0.318338	3.14e-06	-7.5173	1.60922	+	1
10	10:5821484_G_T	5821484	T	G	0.99288	0.987576	1062.12	1249.93	341.952	2654	0.364	0.401601	3.19e-06	7.64876	1.63853	+	1
7	7:106878494_A_G	106878494	A	G	0.997693	0.748546	2633.72	20.2801	0.003021	2654	0.004	1	3.26e-06	-68.0833	14.5986	+	1
3	3:186082887_C_T	186082887	C	T	0.95397	0.587615	2420.79	228.492	4.71535	2654	0.045	0.817772	3.28e-06	22.9471	4.92197	+	1
3	3:186134311_C_T	186134311	T	C	0.98295	0.954956	1702.35	857.189	94.4604	2654	0.197	0.296811	3.32e-06	9.41203	2.01968	+	1
8	8:18335808_A_G	18335808	A	G	0.998956	0.898143	2633.07	20.9319	0.002012	2654	0.004	1	3.32e-06	61.1604	13.1243	+	1
3	3:186134284_A_G	186134284	A	G	0.982733	0.954329	1702.23	857.301	94.4666	2654	0.197	0.296811	3.35e-06	9.41112	2.02033	+	1
17	17:72516519_C_T	72516519	C	T	0.999985	0.97992	2651.96	2.0351	0	2654	0	1	3.35e-06	186.679	40.0785	+	1
7	7:97220140_C_G	97220140	C	G	0.993044	0.971747	2093.86	520.048	40.0887	2654	0.113	0.244799	3.53e-06	11.4447	2.46255	+	1
7	7:97221230_A_G	97221230	G	A	0.993217	0.972313	2093.88	519.971	40.1474	2654	0.113	0.243894	3.54e-06	11.4376	2.46151	+	1
7	7:97221558_G_T	97221558	G	T	0.9933	0.972623	2093.85	519.974	40.1784	2654	0.113	0.243894	3.6e-06	11.4267	2.46093	+	1
11	11:77440402_C_T	77440402	C	T	0.997465	0.751861	2632.43	21.5672	0	2654	0.004	1	3.61e-06	-65.6	14.131	+	1
7	7:97221444_A_T	97221444	T	A	0.993229	0.972315	2093.75	520.047	40.2031	2654	0.113	0.244799	3.62e-06	11.4237	2.46104	+	1
8	8:20136782_C_T	20136782	T	C	0.9897	0.981673	344.375	1263.65	1045.98	2654	0.632	0.226032	3.96e-06	-7.61716	1.64759	+	1
3	3:186389828_A_G	186389828	A	G	0.972956	0.892829	2122.44	504.003	27.5613	2654	0.105	0.756566	3.97e-06	12.4499	2.69325	+	1
3	3:186389559_C_T	186389559	T	C	0.972915	0.892669	2122.34	504.081	27.576	2654	0.105	0.756566	3.99e-06	12.4473	2.69324	+	1
8	8:20136584_C_G	20136584	C	G	0.990498	0.982993	344.417	1264.09	1045.49	2654	0.632	0.226	4.05e-06	-7.60426	1.64655	+	1
11	11:126453688_C_T	126453688	C	T	0.997398	0.614722	2640.22	13.7797	0.001007	2654	0.003	1	4.13e-06	-90.1095	19.5283	+	1
11	11:126456016_A_G	126456016	A	G	0.997437	0.586067	2641.31	12.687	0.001007	2654	0.002	1	4.15e-06	-96.112	20.8337	+	1
7	7:97234587_C_T	97234587	C	T	0.998123	0.991187	2114.1	501.284	38.6142	2654	0.109	0.192055	4.23e-06	11.4041	2.47417	+	1
1	1:209424260_A_G	209424260	G	A	0.974373	0.945189	1513.73	984.063	156.205	2654	0.244	0.833545	4.24e-06	8.59591	1.86511	+	1
2	2:170651950_C_T	170651950	C	T	0.996402	0.990294	1763.83	796.573	93.5931	2654	0.185	0.796805	4.24e-06	-9.23034	2.00277	+	1
10	10:20613481_C_G	20613481	G	C	0.99949	0.626207	2650.92	3.07462	0.001007	2654	0.001	1	4.27e-06	-187.863	40.7735	+	1
3	3:186377729_G_T	186377729	T	G	0.991829	0.986444	831.879	1304.69	517.433	2654	0.441	0.905937	4.29e-06	7.25721	1.57548	+	1
3	3:186363584_C_T	186363584	T	C	0.983822	0.969384	833.223	1301.16	519.613	2654	0.441	0.7829	4.31e-06	7.30582	1.5864	+	1
7	7:97231097_C_T	97231097	T	C	0.99757	0.988675	2114.3	501.044	38.6571	2654	0.109	0.192055	4.54e-06	11.3822	2.47723	+	1
3	3:13964768_C_T	13964768	T	C	0.994129	0.642254	2621.95	32.0223	0.031996	2654	0.006	1	4.57e-06	57.7495	12.5726	+	1
7	7:97233933_A_G	97233933	G	A	0.998185	0.9914	2113.95	501.325	38.7221	2654	0.109	0.192161	4.58e-06	11.3584	2.47309	+	1
7	7:97235290_A_G	97235290	A	G	0.998454	0.992572	2113.63	501.571	38.7943	2654	0.109	0.192161	4.63e-06	11.3418	2.47082	+	1
10	10:25414820_A_G	25414820	A	G	0.996585	0.319156	2642.21	11.7652	0.021027	2654	0.002	1	4.69e-06	-133.69	29.1403	+	1
18	18:69033938_A_C	69033938	A	C	0.98848	0.96896	1876.06	698.081	79.8637	2654	0.162	0.151533	4.76e-06	-9.71392	2.11889	+	1
1	1:195831905_A_T	195831905	A	T	0.997966	0.877268	2618.29	35.5814	0.132992	2654	0.007	1	4.78e-06	-46.4478	10.1332	+	1
22	22:50082625_C_T	50082625	C	T	0.998437	0.908504	2618.62	35.3794	0.001007	2654	0.007	1	4.79e-06	-46.0962	10.057	+	1
3	3:186377549_C_T	186377549	T	C	0.992369	0.987222	829.943	1303.94	520.115	2654	0.442	0.843995	4.79e-06	7.21332	1.57382	+	1
3	3:186377451_C_T	186377451	C	T	0.992544	0.987467	830.004	1303.81	520.188	2654	0.442	0.843961	4.81e-06	7.21067	1.57354	+	1
10	10:24860000_C_T	24860000	C	T	0.999673	0.702887	2651.71	2.28912	0	2654	0	1	4.81e-06	-204.841	44.7024	+	1
7	7:97240238_A_G	97240238	A	G	0.999388	0.997004	2112.78	502.226	38.994	2654	0.109	0.19334	4.81e-06	11.2869	2.4632	+	1
5	5:134962448_C_G	134962448	C	G	0.993385	0.659206	2612.96	41.025	0.020019	2654	0.008	1	4.88e-06	50.3127	10.9865	+	1
10	10:25565736_A_C	25565736	A	C	0.99941	0.649152	2650.16	3.84073	0	2654	0.001	1	4.9e-06	-164.466	35.9222	+	1
1	1:85887775_A_T	85887775	A	T	0.884946	0.838463	908.974	1267.49	477.538	2654	0.419	0.338554	5.09e-06	7.80455	1.70764	+	1
11	11:43495864_A_T	43495864	A	T	0.998574	0.497637	2648.22	5.77765	0	2654	0.001	1	5.15e-06	-152.658	33.4182	+	1
18	18:69023806_A_G	69023806	A	G	0.991393	0.9755	1875.51	697.124	81.3662	2654	0.162	0.100086	5.25e-06	-9.61559	2.10678	+	1
3	3:186393815_C_T	186393815	T	C	0.99477	0.911552	2528.88	124.123	0.99505	2654	0.024	0.401819	5.26e-06	24.5308	5.37553	+	1
10	10:26001645_A_C	26001645	A	C	0.999235	0.544658	2650.07	3.93018	0.001007	2654	0.001	1	5.29e-06	-176.81	38.7558	+	1
8	8:20134075_A_G	20134075	G	A	0.996779	0.994085	344.681	1267.54	1041.78	2654	0.631	0.181977	5.34e-06	-7.47021	1.63807	+	1
9	9:91854581_A_G	91854581	G	A	0.998088	0.594682	2643.35	10.6496	0.002015	2654	0.002	1	5.34e-06	-103.156	22.6205	+	1
8	8:142257700_A_G	142257700	G	A	0.959045	0.93415	925.799	1242.66	485.539	2654	0.417	0.060481	5.4e-06	7.29814	1.60119	+	1
3	3:144205953_A_G	144205953	A	G	0.997543	0.631714	2638.09	15.9061	0	2654	0.003	1	5.46e-06	-81.7958	17.9551	+	1
10	10:25565719_C_T	25565719	C	T	0.999392	0.662428	2649.95	4.05472	0	2654	0.001	1	5.47e-06	-157.668	34.6127	+	1
5	5:22215305_A_G	22215305	G	A	0.999813	0.855997	2651.41	2.59222	0	2654	0	1	5.6e-06	-173.011	38.0212	+	1
18	18:69018883_A_G	69018883	A	G	0.993161	0.979303	1877.11	695.823	81.0655	2654	0.162	0.098816	5.75e-06	-9.5641	2.10452	+	1
2	2:52709701_C_T	52709701	T	C	0.998822	0.320484	2650.68	3.31558	0	2654	0.001	1	5.75e-06	-249.864	54.9813	+	1
3	3:186371243_C_T	186371243	T	C	0.998952	0.997986	833.178	1299.09	521.73	2654	0.441	0.723117	5.8e-06	7.09819	1.56245	+	1
3	3:186366216_A_G	186366216	A	G	0.990423	0.981553	833.884	1299.94	520.178	2654	0.441	0.75269	5.8e-06	7.15951	1.57605	+	1
18	18:12223145_A_C	12223145	C	A	0.999987	0.999895	2317.97	322.031	14.002	2654	0.066	0.42899	5.81e-06	14.1416	3.11319	+	1
8	8:20134283_A_G	20134283	A	G	0.996577	0.993711	345.157	1267.22	1041.62	2654	0.631	0.196135	5.85e-06	-7.43803	1.63802	+	1
3	3:186370333_G_T	186370333	G	T	0.999784	0.999575	833.044	1298.29	522.666	2654	0.442	0.693828	5.87e-06	7.0852	1.56057	+	1
3	3:186371618_C_T	186371618	C	T	0.998534	0.997308	832.829	1299.73	521.442	2654	0.441	0.723213	5.87e-06	7.098	1.5634	+	1
17	17:42090297_A_C	42090297	A	C	0.996167	0.622629	2632.32	21.6711	0.011016	2654	0.004	1	6.01e-06	-70.2297	15.4856	+	1
3	3:186371512_C_T	186371512	C	T	0.998546	0.99735	832.849	1299.88	521.273	2654	0.441	0.723213	6.02e-06	7.09014	1.5635	+	1
19	19:29310345_G_T	29310345	G	T	0.999128	0.9958	2284.72	356.261	13.015	2654	0.072	1	6.05e-06	13.6995	3.02162	+	1
18	18:12208516_C_T	12208516	T	C	0.999514	0.996974	2316.74	323.251	14.0101	2654	0.066	0.430963	6.1e-06	14.1103	3.11346	+	1
9	9:100927255_A_C	100927255	A	C	0.997186	0.993547	1543.37	969.977	140.654	2654	0.236	0.483184	6.19e-06	8.38682	1.85184	+	1
19	19:29308883_A_G	29308883	G	A	0.999137	0.995765	2284.75	356.246	13.0081	2654	0.072	1	6.23e-06	13.6821	3.02183	+	1
5	5:41263288_C_T	41263288	C	T	0.997553	0.904141	2597.47	55.7697	0.764008	2654	0.011	1	6.26e-06	35.5834	7.86118	+	1
7	7:97240879_C_T	97240879	C	T	0.999674	0.998347	2123.44	491.629	38.929	2654	0.107	0.126237	6.39e-06	11.1981	2.47632	+	1
16	16:22902995_C_T	22902995	T	C	0.999781	0.86655	2649.99	4.01414	0	2654	0.001	1	6.4e-06	-137.351	30.374	+	1
19	19:29332492_A_G	29332492	A	G	0.997874	0.987048	13.5756	347.318	2293.11	2654	0.929	1	6.41e-06	-13.8134	3.05497	+	1
13	13:38182890_C_T	38182890	C	T	0.999701	0.888846	2648.44	5.56424	0	2654	0.001	1	6.42e-06	-115.313	25.5043	+	1
7	7:97241204_C_T	97241204	C	T	0.999758	0.998769	2123.3	491.746	38.956	2654	0.107	0.126237	6.44e-06	11.1907	2.47547	+	1
7	7:97241525_C_T	97241525	C	T	0.99981	0.999038	2123.25	491.789	38.9659	2654	0.107	0.126237	6.44e-06	11.1881	2.47501	+	1
3	3:186222605_A_G	186222605	G	A	0.989273	0.98064	1249.27	1131.48	273.249	2654	0.316	0.4726	6.47e-06	7.57952	1.67711	+	1
3	3:186224532_A_G	186224532	G	A	0.992821	0.834465	2565.53	88.4238	0.049072	2654	0.017	1	6.52e-06	30.2767	6.70165	+	1
18	18:12190408_C_T	12190408	T	C	0.999512	0.996779	2316.54	323.451	14.007	2654	0.066	0.430963	6.64e-06	14.053	3.11324	+	1
7	7:97242254_C_T	97242254	C	T	0.999986	0.99993	2122.99	492.008	38.997	2654	0.107	0.127238	6.65e-06	11.1645	2.47343	+	1
7	7:97242519_A_T	97242519	T	A	0.999963	0.999808	2122.94	492.065	38.995	2654	0.107	0.127238	6.68e-06	11.1624	2.47352	+	1
2	2:168614413_A_G	168614413	A	G	0.999845	0.922563	2650.28	3.71701	0	2654	0.001	1	6.68e-06	138.2	30.6249	+	1
18	18:12186298_C_G	12186298	C	G	0.999488	0.996602	2316.42	323.575	14.0091	2654	0.066	0.430963	6.78e-06	14.0383	3.11309	+	1
18	18:12223218_A_G	12223218	G	A	0.998745	0.99153	2320.73	320.105	13.1669	2654	0.065	0.525382	6.79e-06	14.1898	3.14675	+	1
3	3:186357416_A_G	186357416	A	G	0.988787	0.66878	2581.71	71.8598	0.426063	2654	0.014	1	6.91e-06	36.8917	8.18792	+	1
3	3:186373089_A_G	186373089	A	G	0.997482	0.995369	831.855	1300.26	521.886	2654	0.442	0.752883	7e-06	7.04784	1.56521	+	1
5	5:178447237_A_G	178447237	A	G	0.998491	0.615425	2645.43	8.57361	0	2654	0.002	1	7.04e-06	-111.361	24.7379	+	1
3	3:186375818_C_G	186375818	G	C	0.995233	0.991485	828.836	1301.18	523.981	2654	0.443	0.78293	7.08e-06	7.0579	1.56836	+	1
3	3:186375254_C_T	186375254	T	C	0.995765	0.992373	828.811	1300.97	524.221	2654	0.443	0.752879	7.16e-06	7.05047	1.56749	+	1
3	3:186371295_A_C	186371295	C	A	0.998579	0.99734	834.172	1299.4	520.429	2654	0.441	0.723137	7.17e-06	7.03185	1.56348	+	1
18	18:12174207_C_T	12174207	C	T	0.999447	0.996607	13.9901	323.906	2316.1	2654	0.934	0.633893	7.21e-06	-13.9943	3.11235	+	1
19	19:29347120_A_G	29347120	A	G	0.997059	0.98412	12.9993	344.672	2296.33	2654	0.93	1	7.27e-06	-13.8394	3.07917	+	1
3	3:186087032_C_T	186087032	T	C	0.952661	0.582768	2415.64	233.815	4.54856	2654	0.046	0.656594	7.45e-06	22.059	4.91363	+	1
1	1:85845821_A_C	85845821	A	C	0.999484	0.998765	1356.97	1086.93	210.102	2654	0.284	0.73831	7.49e-06	7.8115	1.74041	+	1
5	5:41842989_A_C	41842989	A	C	0.999864	0.899607	2650.69	3.30646	0	2654	0.001	1	7.5e-06	-147.474	32.8603	+	1
12	12:100804192_A_G	100804192	G	A	0.998788	0.897369	2628.63	25.3692	0	2654	0.005	1	7.51e-06	-53.5431	11.9309	+	1
5	5:41850759_A_G	41850759	A	G	0.999848	0.886351	2650.75	3.24847	0	2654	0.001	1	7.52e-06	-149.876	33.399	+	1
5	5:21990333_A_G	21990333	G	A	0.999694	0.751188	2651.36	2.64267	0	2654	0	1	7.53e-06	-180.402	40.2048	+	1
5	5:41873797_A_T	41873797	T	A	0.999892	0.92021	2650.76	3.23624	0	2654	0.001	1	7.54e-06	-147.352	32.8403	+	1
5	5:41884463_C_T	41884463	T	C	0.999887	0.916481	2650.75	3.25226	0	2654	0.001	1	7.54e-06	-147.281	32.8262	+	1
5	5:41858667_A_G	41858667	G	A	0.999866	0.90127	2650.7	3.30246	0	2654	0.001	1	7.55e-06	-147.377	32.8497	+	1
8	8:65886492_A_G	65886492	A	G	0.999809	0.860374	2650.87	3.12503	0	2654	0.001	1	7.56e-06	154.936	34.5363	+	1
8	8:25738013_C_T	25738013	C	T	0.999448	0.66761	2650.05	3.94989	0	2654	0.001	1	7.57e-06	-156.652	34.9205	+	1
5	5:41857445_C_G	41857445	C	G	0.999851	0.888262	2650.76	3.24142	0	2654	0.001	1	7.59e-06	-149.81	33.3994	+	1
1	1:96897719_A_G	96897719	G	A	0.998842	0.438157	2650.1	3.90448	0	2654	0.001	1	7.61e-06	-194.322	43.3284	+	1
5	5:41807659_A_G	41807659	G	A	0.999853	0.891797	2650.67	3.3295	0	2654	0.001	1	7.63e-06	-147.488	32.8898	+	1
5	5:41831872_A_G	41831872	A	G	0.999853	0.891553	2650.67	3.33456	0	2654	0.001	1	7.65e-06	-147.378	32.8694	+	1
1	1:85884365_A_G	85884365	G	A	0.996478	0.992816	1338.34	1096.97	218.687	2654	0.289	0.776875	7.65e-06	7.77732	1.73457	+	1
10	10:33596567_C_G	33596567	C	G	0.996979	0.920124	2578.35	75.6443	0.006044	2654	0.014	1	7.65e-06	30.88	6.8872	+	1
17	17:7721821_G_T	7721821	G	T	0.989953	0.911249	2410.48	238.316	5.20325	2654	0.047	1	7.69e-06	-17.335	3.86716	+	1
5	5:41888443_G_T	41888443	G	T	0.999892	0.920062	2650.76	3.2392	0	2654	0.001	1	7.69e-06	-147.15	32.8283	+	1
5	5:41825984_C_T	41825984	T	C	0.999865	0.899835	2650.7	3.30142	0	2654	0.001	1	7.71e-06	-147.376	32.8813	+	1
5	5:41886999_A_T	41886999	A	T	0.99989	0.919038	2650.76	3.24319	0	2654	0.001	1	7.71e-06	-147.13	32.8264	+	1
5	5:41850378_C_T	41850378	T	C	0.999858	0.895467	2650.68	3.32251	0	2654	0.001	1	7.74e-06	-147.235	32.8569	+	1
5	5:41884019_C_T	41884019	T	C	0.999893	0.920755	2650.76	3.23715	0	2654	0.001	1	7.75e-06	-147.094	32.8264	+	1
5	5:41831450_C_T	41831450	C	T	0.999858	0.895074	2650.68	3.32147	0	2654	0.001	1	7.75e-06	-147.285	32.8693	+	1
5	5:41883374_A_T	41883374	T	A	0.999893	0.920876	2650.77	3.23419	0	2654	0.001	1	7.81e-06	-147.097	32.8392	+	1
5	5:41885065_A_C	41885065	A	C	0.99988	0.911765	2650.73	3.27026	0	2654	0.001	1	7.85e-06	-146.975	32.821	+	1
18	18:12163786_C_T	12163786	T	C	0.999601	0.998006	14.001	324.134	2315.86	2654	0.934	0.433124	7.85e-06	-13.9239	3.10936	+	1
19	19:29332856_C_T	29332856	C	T	0.999406	0.997018	13.002	343.2	2297.8	2654	0.93	0.881183	7.87e-06	-13.7079	3.06146	+	1
18	18:12163129_A_T	12163129	T	A	0.999607	0.998048	14	324.144	2315.86	2654	0.934	0.433124	7.87e-06	-13.9218	3.10928	+	1
5	5:41813022_C_T	41813022	C	T	0.999835	0.879743	2650.62	3.37863	0	2654	0.001	1	7.9e-06	-147.171	32.8735	+	1
5	5:41870806_C_T	41870806	C	T	0.99986	0.897154	2650.68	3.31842	0	2654	0.001	1	7.9e-06	-147.047	32.8464	+	1
5	5:41852510_C_G	41852510	C	G	0.999846	0.886892	2650.64	3.35559	0	2654	0.001	1	7.9e-06	-147.07	32.8528	+	1
5	5:41838245_A_G	41838245	G	A	0.999841	0.883659	2650.63	3.36563	0	2654	0.001	1	7.91e-06	-147.117	32.8637	+	1
5	5:41865209_C_T	41865209	C	T	0.999861	0.897419	2650.68	3.31744	0	2654	0.001	1	7.91e-06	-147.035	32.8464	+	1
5	5:41873130_A_G	41873130	A	G	0.99986	0.896934	2650.68	3.32144	0	2654	0.001	1	7.92e-06	-146.984	32.8357	+	1
18	18:12162425_C_T	12162425	T	C	0.999624	0.998127	14	324.165	2315.83	2654	0.934	0.433124	7.92e-06	-13.9173	3.1091	+	1
11	11:19860195_A_G	19860195	G	A	0.994649	0.99076	569.892	1334.91	749.2	2654	0.534	0.611984	7.92e-06	-7.04939	1.57484	+	1
18	18:3246344_A_G	3246344	G	A	0.999677	0.903172	2646.14	7.85855	0	2654	0.001	1	7.99e-06	-95.3535	21.3108	+	1
19	19:29331941_A_G	29331941	A	G	0.999681	0.998265	13.001	343.494	2297.5	2654	0.93	0.881183	8e-06	-13.6845	3.05871	+	1
3	3:186357371_C_T	186357371	T	C	0.991372	0.602651	2607.52	46.4333	0.050121	2654	0.009	1	8.02e-06	48.3427	10.8061	+	1
5	5:41831478_C_T	41831478	C	T	0.999843	0.884746	2650.64	3.36157	0	2654	0.001	1	8.03e-06	-147.006	32.8635	+	1
17	17:72819439_A_G	72819439	G	A	0.998779	0.805078	2641.81	12.1859	0	2654	0.002	1	8.1e-06	-80.9994	18.1154	+	1
5	5:41919747_C_T	41919747	C	T	0.999909	0.932978	2650.8	3.19717	0	2654	0.001	1	8.16e-06	-146.673	32.8141	+	1
5	5:41819416_C_T	41819416	C	T	0.999878	0.908962	0	3.2666	2650.73	2654	0.999	1	8.23e-06	146.949	32.8902	+	1
18	18:12156475_A_G	12156475	A	G	0.999747	0.998656	14	324.345	2315.65	2654	0.934	0.433124	8.28e-06	-13.8809	3.10773	+	1
10	10:17022789_C_T	17022789	T	C	0.998861	0.470863	2649.25	4.75492	0	2654	0.001	1	8.29e-06	-169.379	37.9224	+	1
18	18:12155452_A_C	12155452	A	C	0.999764	0.998723	14	324.373	2315.63	2654	0.934	0.433124	8.34e-06	-13.8758	3.10755	+	1
5	5:41990684_C_T	41990684	T	C	0.999917	0.9387	2650.82	3.18015	0	2654	0.001	1	8.35e-06	-146.449	32.8014	+	1
18	18:12121862_C_G	12121862	G	C	0.996844	0.975815	13.796	322.538	2317.67	2654	0.934	0.632831	8.36e-06	-14.0766	3.15298	+	1
22	22:50060023_C_T	50060023	C	T	0.9967	0.810335	2618.83	35.16	0.005005	2654	0.007	1	8.39e-06	-47.6947	10.6847	+	1
19	19:29292115_A_G	29292115	A	G	0.998824	0.993644	2283.69	357.336	12.9741	2654	0.072	0.770318	8.39e-06	13.492	3.02253	+	1
5	5:41935580_A_G	41935580	A	G	0.999919	0.940858	2650.83	3.17212	0	2654	0.001	1	8.41e-06	-146.419	32.8054	+	1
3	3:186088079_A_G	186088079	A	G	0.953118	0.585145	2417.02	232.47	4.51285	2654	0.045	0.656687	8.41e-06	21.9424	4.91635	+	1
1	1:85859372_C_T	85859372	C	T	0.999696	0.999383	1361.31	1082.5	210.186	2654	0.283	0.848255	8.43e-06	7.76125	1.73916	+	1
5	5:41985697_C_G	41985697	C	G	0.999917	0.939004	2650.82	3.17914	0	2654	0.001	1	8.44e-06	-146.377	32.8015	+	1
2	2:100091201_G_T	100091201	T	G	0.998656	0.511351	2647.46	6.53964	0	2654	0.001	1	8.45e-06	-138.442	31.0245	+	1
2	2:240384017_C_T	240384017	C	T	0.991529	0.790392	2572.84	80.1867	0.97809	2654	0.015	1	8.47e-06	-31.4278	7.04399	+	1
18	18:12120241_C_T	12120241	T	C	0.996654	0.974454	13.7821	322.509	2317.71	2654	0.934	0.632831	8.48e-06	-14.078	3.1555	+	1
3	3:186270973_C_T	186270973	T	C	0.989573	0.688217	2579.54	74.2721	0.189224	2654	0.014	1	8.53e-06	35.7037	8.00476	+	1
1	1:92348630_A_G	92348630	G	A	0.991071	0.454422	2617.35	36.5741	0.072025	2654	0.007	1	8.57e-06	-62.3463	13.9812	+	1
5	5:41960007_G_T	41960007	G	T	0.999916	0.938142	2650.82	3.18314	0	2654	0.001	1	8.58e-06	-146.24	32.7962	+	1
5	5:41961761_A_G	41961761	A	G	0.999914	0.937067	2650.81	3.18716	0	2654	0.001	1	8.6e-06	-146.213	32.7943	+	1
11	11:77784484_A_G	77784484	G	A	0.997287	0.764564	2630	23.9986	0	2654	0.005	1	8.6e-06	-59.2528	13.29	+	1
2	2:185940072_G_T	185940072	T	G	0.998496	0.384592	2648.79	5.2066	0	2654	0.001	1	8.6e-06	178.869	40.1198	+	1
10	10:4374087_A_C	4374087	C	A	0.998407	0.934843	2605.53	48.4335	0.035038	2654	0.009	1	8.61e-06	-37.9276	8.5073	+	1
1	1:209422438_G_T	209422438	T	G	0.974869	0.947051	158.532	990.996	1504.47	2654	0.754	0.793829	8.61e-06	-8.28871	1.85921	+	1
5	5:41971559_C_T	41971559	T	C	0.999916	0.937782	2650.82	3.18411	0	2654	0.001	1	8.63e-06	-146.204	32.7975	+	1
18	18:21728752_A_G	21728752	G	A	0.997535	0.957644	2545.42	103.59	4.98801	2654	0.021	0.026616	8.66e-06	23.6557	5.30751	+	1
12	12:100794885_C_T	100794885	C	T	0.998775	0.894365	2628.15	25.8509	0	2654	0.005	1	8.66e-06	-52.7742	11.8409	+	1
18	18:12139489_A_G	12139489	G	A	0.99819	0.986342	13.9502	323.208	2316.84	2654	0.934	0.633893	8.77e-06	-13.9487	3.13155	+	1
18	18:21728649_A_G	21728649	G	A	0.997564	0.957556	2545.24	103.771	4.991	2654	0.021	0.026616	8.83e-06	23.6165	5.30381	+	1
18	18:12114302_A_G	12114302	A	G	0.995934	0.969365	13.7352	322.413	2317.85	2654	0.934	0.632831	8.85e-06	-14.0907	3.16485	+	1
2	2:203976667_A_G	203976667	A	G	0.998567	0.727536	2643.45	10.5525	0.001007	2654	0.002	1	8.85e-06	-91.2912	20.5047	+	1
18	18:21727048_A_G	21727048	G	A	0.997554	0.957515	2545.28	103.728	4.98999	2654	0.021	0.026616	8.89e-06	23.6135	5.30488	+	1
10	10:111783038_G_T	111783038	G	T	0.999049	0.963205	2595.64	57.5593	0.796019	2654	0.011	1	8.93e-06	33.3093	7.48473	+	1
19	19:29288182_C_G	29288182	C	G	0.998329	0.990346	2282.7	358.175	13.1243	2654	0.072	1	8.96e-06	13.4501	3.02277	+	1
18	18:12218209_A_G	12218209	G	A	0.994976	0.965064	2331.22	309.836	12.9487	2654	0.063	0.6185	9.12e-06	14.3672	3.2316	+	1
1	1:85860624_C_T	85860624	C	T	0.999816	0.999605	1360.96	1082.8	210.249	2654	0.283	0.848254	9.12e-06	7.73098	1.73898	+	1
1	1:85860743_A_C	85860743	A	C	0.999804	0.999577	1360.92	1082.83	210.249	2654	0.283	0.848254	9.13e-06	7.73092	1.73901	+	1
3	3:186421531_C_T	186421531	T	C	0.981076	0.965573	1003.16	1253.11	397.734	2654	0.386	0.869845	9.17e-06	7.22779	1.62625	+	1
9	9:92263349_A_G	92263349	G	A	0.986915	0.972475	1448.25	1047.69	158.061	2654	0.257	0.093166	9.18e-06	8.17053	1.83838	+	1
19	19:29329115_C_T	29329115	C	T	0.999528	0.997464	2298.9	342.107	12.994	2654	0.069	1	9.23e-06	13.6172	3.0647	+	1
11	11:134503344_A_G	134503344	G	A	0.998663	0.867853	2634.74	19.2601	0	2654	0.004	1	9.24e-06	62.129	13.9835	+	1
1	1:85851370_A_T	85851370	T	A	0.999791	0.999504	1361.02	1082.88	210.107	2654	0.283	0.848255	9.24e-06	7.72763	1.73932	+	1
1	1:85864711_C_T	85864711	T	C	0.999653	0.99929	1360.99	1082.54	210.475	2654	0.283	0.848254	9.28e-06	7.72447	1.73892	+	1
18	18:24257564_C_T	24257564	C	T	0.998947	0.961881	2600.22	53.7834	0	2654	0.01	1	9.32e-06	-35.3134	7.95152	+	1
17	17:42113799_A_G	42113799	G	A	0.996252	0.619197	2633.71	20.2786	0.007025	2654	0.004	1	9.36e-06	-71.2817	16.0543	+	1
18	18:12107891_A_G	12107891	G	A	0.994779	0.961131	13.6822	322.231	2318.09	2654	0.934	0.632771	9.4e-06	-14.1162	3.17986	+	1
17	17:42010548_C_T	42010548	T	C	0.996735	0.620628	2635.71	18.2843	0.006012	2654	0.003	1	9.4e-06	-74.9228	16.8775	+	1
17	17:41862602_C_T	41862602	T	C	0.997358	0.676692	2634.35	19.6391	0.010997	2654	0.004	1	9.44e-06	-69.2123	15.594	+	1
3	3:186390627_C_T	186390627	C	T	0.965484	0.939798	1199.4	1167.66	286.938	2654	0.328	0.929823	9.5e-06	7.57278	1.70681	+	1
1	1:195805650_A_G	195805650	G	A	0.997082	0.845426	2616.01	37.8832	0.106979	2654	0.007	1	9.56e-06	-44.4887	10.0301	+	1
19	19:29334427_C_T	29334427	T	C	0.999488	0.997522	13.002	343.138	2297.86	2654	0.93	0.881183	9.59e-06	-13.5764	3.06128	+	1
1	1:85875622_A_G	85875622	A	G	0.999871	0.99978	1362.01	1081.32	210.676	2654	0.283	0.848291	9.64e-06	7.70606	1.73801	+	1
9	9:106945237_C_T	106945237	C	T	0.998834	0.301216	2650.25	3.75177	0	2654	0.001	1	9.66e-06	236.301	53.3003	+	1
5	5:180069163_C_T	180069163	C	T	0.999674	0.831683	2650.03	3.9664	0	2654	0.001	1	9.74e-06	138.315	31.2112	+	1
18	18:12173007_C_T	12173007	T	C	0.999255	0.995378	13.995	322.867	2317.14	2654	0.934	0.632831	9.83e-06	-13.8124	3.1182	+	1
19	19:29313879_G_T	29313879	T	G	0.998978	0.994834	2281.49	359.483	13.0251	2654	0.073	0.885716	9.87e-06	13.3498	3.01448	+	1
18	18:12145217_A_G	12145217	A	G	0.99805	0.985729	13.9353	323.197	2316.87	2654	0.934	0.633893	9.89e-06	-13.8728	3.13285	+	1

## Sheet: Table S2
Hits for serum T50 after conditioning top hit
SNP	A1	A2	FRQ	INFO	BETA	SE	P	pos	dist
3:186330462_G_T	T	G	0.5748	0.9054	-18.1748	2.0742	3.341e-18	186330462
3:186335941_C_T	T	C	0.5152	0.9611	-18.0602	2.2355	9.792e-16	186335941	5479
3:186336027_G_T	T	G	0.5158	0.963	-17.9747	2.2334	1.253e-15	186336027	86
3:186337827_C_T	T	C	0.5255	1.0032	-16.8081	2.1382	5.485e-15	186337827	1800
3:186336176_A_G	A	G	0.5635	0.9191	-16.7631	2.134	5.728e-15	186336176	-1651
3:186338233_A_G	G	A	0.572	0.9279	-16.6085	2.1204	6.833e-15	186338233	2057
3:186339586_C_T	C	T	0.5723	0.9048	-16.7694	2.1431	7.273e-15	186339586	1353
3:186339343_C_G	G	C	0.5724	0.9077	-16.7312	2.1404	7.731e-15	186339343	-243
3:186339707_A_G	A	G	0.5724	0.9028	-16.7609	2.1457	8.067e-15	186339707	364
3:186341313_C_T	C	T	0.5732	0.8813	-16.9688	2.1738	8.41e-15	186341313	1606
3:186343487_A_G	G	A	0.5761	0.8534	-17.135	2.2022	1.022e-14	186343487	2174
3:186339194_C_T	T	C	0.5696	0.9015	-16.4994	2.1364	1.596e-14	186339194	-4293
3:186345289_C_T	T	C	0.5732	0.8389	-17.1385	2.2203	1.645e-14	186345289	6095
3:186341393_G_T	G	T	0.5123	0.9109	-17.3846	2.3884	4.407e-13	186341393	-3896
3:186341712_C_G	G	C	0.5123	0.9078	-17.4069	2.3925	4.513e-13	186341712	319
3:186346666_C_G	G	C	0.7791	0.6215	15.359	2.2352	7.883e-12	186346666	4954
3:186328992_G_T	G	T	0.3143	0.9794	-16.1245	2.4674	7.592e-11	186328992	-17674
3:186325685_C_T	C	T	0.3148	0.9653	-16.1218	2.4697	7.96e-11	186325685	-3307
3:186330088_A_T	T	A	0.3121	0.9638	-16.4594	2.5221	8.047e-11	186330088	4403
3:186324726_A_G	G	A	0.3147	0.9608	-16.1532	2.476	8.165e-11	186324726	-5362
3:186322432_A_G	A	G	0.3144	0.9487	-16.2284	2.4931	8.983e-11	186322432	-2294
3:186325246_C_G	C	G	0.3123	0.9679	-16.0676	2.4719	9.538e-11	186325246	2814
3:186320502_A_C	C	A	0.3124	0.9479	-16.2128	2.5065	1.174e-10	186320502	-4744
3:186328121_A_G	A	G	0.3116	0.9969	-15.7525	2.4384	1.238e-10	186328121	7619
3:186329242_A_C	A	C	0.3095	0.9809	-16.0962	2.4919	1.245e-10	186329242	1121
3:186328073_G_T	G	T	0.3116	0.996	-15.7582	2.4399	1.251e-10	186328073	-1169
3:186328951_G_T	T	G	0.3095	0.984	-16.0032	2.478	1.255e-10	186328951	878
3:186324138_A_C	A	C	0.3103	0.9618	-16.0769	2.4901	1.271e-10	186324138	-4813
3:186327314_G_T	G	T	0.3115	0.9914	-15.7929	2.4464	1.275e-10	186327314	3176
3:186323904_A_T	A	T	0.3103	0.961	-16.0824	2.4913	1.277e-10	186323904	-3410
3:186321527_A_T	A	T	0.3126	0.9519	-16.0959	2.4951	1.314e-10	186321527	-2377
3:186326299_A_G	G	A	0.3115	0.9857	-15.8303	2.4543	1.323e-10	186326299	4772
3:186325261_C_T	C	T	0.3113	0.9775	-15.8795	2.4659	1.415e-10	186325261	-1038
3:186325801_A_G	A	G	0.3094	0.9743	-15.9454	2.478	1.46e-10	186325801	540
3:186321982_G_T	G	T	0.3118	0.957	-15.9996	2.4924	1.615e-10	186321982	-3819
3:186322790_C_T	T	C	0.3094	0.9591	-16.0215	2.4984	1.686e-10	186322790	808
3:186322605_G_T	T	G	0.3092	0.9584	-16.0104	2.5001	1.784e-10	186322605	-185
3:186334004_A_C	A	C	0.2902	0.8878	-17.2273	2.7074	2.32e-10	186334004	11399
3:186344614_C_T	C	T	0.8486	0.7932	15.0985	2.7173	3.025e-08	186344614	10610
3:186338425_A_C	A	C	0.294	0.9571	-16.3639	2.9734	4.079e-08	186338425	-6189
3:186341263_C_T	T	C	0.2925	0.9176	-16.5892	3.0304	4.805e-08	186341263	2838
3:186352860_C_G	G	C	0.4889	0.6057	-11.6914	2.1706	7.827e-08	186352860	11597
3:186318786_A_T	T	A	0.2938	0.8808	-8.8751	1.6871	1.549e-07	186318786	-34074
3:186315685_A_G	G	A	0.3237	0.8682	-8.5245	1.6418	2.236e-07	186315685	-3101
3:186326216_C_T	T	C	0.967	0.7069	22.2451	4.8054	3.848e-06	186326216	10531
3:186351135_A_G	G	A	0.6298	0.5879	-9.8643	2.3427	2.63e-05	186351135	24919
3:186349412_C_T	C	T	0.6375	0.6015	-9.628	2.308	3.121e-05	186349412	-1723
3:186348014_G_T	G	T	0.6438	0.6051	-9.5256	2.2868	3.205e-05	186348014	-1398
3:186348831_C_T	C	T	0.6478	0.6032	-9.5196	2.296	3.485e-05	186348831	817
3:186304353_A_G	G	A	0.2972	0.937	-6.6272	1.6241	4.623e-05	186304353	-44478
3:186347155_C_T	T	C	0.5106	0.5773	-7.8886	1.935	4.701e-05	186347155	42802
3:186304313_G_T	G	T	0.2972	0.9376	-6.6182	1.6235	4.707e-05	186304313	-42842
3:186307512_C_T	C	T	0.2975	0.9233	-6.6328	1.6364	5.194e-05	186307512	3199
3:186309447_C_G	C	G	0.2954	0.911	-6.6902	1.6518	5.26e-05	186309447	1935
3:186308773_G_T	T	G	0.2954	0.9134	-6.6739	1.6494	5.352e-05	186308773	-674
3:186306541_C_T	T	C	0.2943	0.9222	-6.6439	1.6432	5.423e-05	186306541	-2232
3:186311109_C_T	T	C	0.2919	0.9022	-6.6637	1.6661	6.521e-05	186311109	4568
3:186310301_C_G	G	C	0.292	0.9052	-6.636	1.6633	6.797e-05	186310301	-808
3:186310236_C_T	C	T	0.292	0.9058	-6.6321	1.6627	6.822e-05	186310236	-65
3:186311744_A_G	A	G	0.2891	0.8977	-6.6807	1.6765	6.928e-05	186311744	1508
3:186307114_A_T	T	A	0.784	0.5981	-9.9213	2.4911	6.996e-05	186307114	-4630
3:186307620_A_G	A	G	0.2914	0.9137	-6.5472	1.6567	7.952e-05	186307620	506
3:186275924_C_T	T	C	0.9583	0.4773	-19.1736	5.2444	0.0002611	186275924

## Sheet: Table S3
Hits for serum T50 after conditioning top hit and top secondary hit
SNP	A1	A2	FRQ	INFO	BETA	SE	P	pos
3:186344614_C_T	C	T	0.8486	0.7932	14.8776	2.6796	3.1e-08	186344614
3:186330088_A_T	T	A	0.3121	0.9638	-13.3049	2.5259	1.495e-07	186330088
3:186338425_A_C	A	C	0.294	0.9571	-15.4576	2.9353	1.505e-07	186338425
3:186328992_G_T	G	T	0.3143	0.9794	-12.9621	2.4731	1.721e-07	186328992
3:186341263_C_T	T	C	0.2925	0.9176	-15.6632	2.9916	1.772e-07	186341263
3:186329242_A_C	A	C	0.3095	0.9809	-13.0231	2.4945	1.919e-07	186329242
3:186325246_C_G	C	G	0.3123	0.9679	-12.9091	2.4773	2.022e-07	186325246
3:186328951_G_T	T	G	0.3095	0.984	-12.9277	2.481	2.026e-07	186328951
3:186325685_C_T	C	T	0.3148	0.9653	-12.8995	2.4769	2.055e-07	186325685
3:186324726_A_G	G	A	0.3147	0.9608	-12.9181	2.4833	2.122e-07	186324726
3:186328121_A_G	A	G	0.3116	0.9969	-12.6802	2.4425	2.244e-07	186328121
3:186328073_G_T	G	T	0.3116	0.996	-12.6831	2.444	2.268e-07	186328073
3:186324138_A_C	A	C	0.3103	0.9618	-12.939	2.4944	2.294e-07	186324138
3:186323904_A_T	A	T	0.3103	0.961	-12.9433	2.4955	2.302e-07	186323904
3:186327314_G_T	G	T	0.3115	0.9914	-12.7077	2.4506	2.315e-07	186327314
3:186322432_A_G	A	G	0.3144	0.9487	-12.9562	2.5008	2.374e-07	186322432
3:186320502_A_C	C	A	0.3124	0.9479	-13.0088	2.5119	2.399e-07	186320502
3:186326299_A_G	G	A	0.3115	0.9857	-12.7321	2.4586	2.402e-07	186326299
3:186325801_A_G	A	G	0.3094	0.9743	-12.8441	2.4816	2.44e-07	186325801
3:186325261_C_T	C	T	0.3113	0.9775	-12.7613	2.4703	2.57e-07	186325261
3:186321527_A_T	A	T	0.3126	0.9519	-12.8901	2.5009	2.733e-07	186321527
3:186322790_C_T	T	C	0.3094	0.9591	-12.8906	2.5021	2.768e-07	186322790
3:186334004_A_C	A	C	0.2902	0.8878	-13.9488	2.7086	2.796e-07	186334004
3:186322605_G_T	T	G	0.3092	0.9584	-12.8812	2.5037	2.872e-07	186322605
3:186321982_G_T	G	T	0.3118	0.957	-12.8196	2.4975	3.059e-07	186321982
3:186346666_C_G	G	C	0.7791	0.6215	10.2268	2.3351	1.235e-05	186346666
3:186326216_C_T	T	C	0.967	0.7069	17.658	4.7776	0.0002234	186326216

## Sheet: Table S4
The variation in serum T50 values explained by different models
Model	Variance (R2)
	Full model	SNP R2
No T50 SNPs	0.034	-
rs4917	0.184	0.15
rs2077119	0.177	0.143
rs9870756	0.125	0.091
All 3 SNPs	0.217	0.183

## Sheet: Table S5
Results from in silico sequencing
Entry	#gSNP	gSNP	Linked_SNP	Chr	Pos_37	A1	A2	LD	Cytoband	AF_EUR	Type	Gene	Exonic_type	Gwas_catalog
1	1	rs4917	rs4917	3	186337713	T	C	1	3q27.3	0.6759	exonic	AHSG	nonsynonymous_SNV	Leanness, susceptibility to
2	1	rs4917	rs4918	3	186338382	G	C	1	3q27.3	0.6759	exonic	AHSG	nonsynonymous_SNV	Leanness, susceptibility to
3	1	rs4917	rs1900618	3	186338135	C	T	1	3q27.3	0.6759	intronic	AHSG
4	1	rs4917	rs7635884	3	186341191	C	T	0.991269	3q27.3	0.674	intergenic	AHSG(dist=2084),FETUB(dist=16997)
5	1	rs4917	rs13073106	3	186342060	C	T	0.986927	3q27.3	0.673	intergenic	AHSG(dist=2953),FETUB(dist=16128)
6	1	rs4917	rs2593813	3	186332571	G	A	0.868864	3q27.3	0.669	intronic	AHSG		Leanness, susceptibility to
7	1	rs4917	rs2518134	3	186332182	C	T	0.864797	3q27.3	0.672	intronic	AHSG		Blood protein levels,Protein quantitative trait loci
8	1	rs4917	rs1071592	3	186338425	A	C	0.65055	3q27.3	0.7634	exonic	AHSG	synonymous_SNV
9	1	rs4917	rs4498037	3	186341263	T	C	0.645913	3q27.3	0.7624	intergenic	AHSG(dist=2156),FETUB(dist=16925)
10	1	rs4917	rs149388702	3	186342783	T	TTTGTTTTGTG	0.573018	3q27.3	0.5417	intergenic	AHSG(dist=3676),FETUB(dist=15405)		Blood protein levels
11	1	rs4917	rs13068501	3	186341712	G	C	0.572555	3q27.3	0.5408	intergenic	AHSG(dist=2605),FETUB(dist=16476)
12	1	rs4917	rs4634107	3	186341393	G	T	0.572555	3q27.3	0.5408	intergenic	AHSG(dist=2286),FETUB(dist=16795)
13	1	rs4917	rs2593814	3	186329242	A	C	0.538111	3q27.3	0.7575	intergenic	DNAJB11(dist=25653),AHSG(dist=1607)
14	1	rs4917	rs35094235	3	186328951	T	G	0.538111	3q27.3	0.7575	intergenic	DNAJB11(dist=25362),AHSG(dist=1898)		Blood protein levels
15	1	rs4917	rs6788635	3	186328121	A	G	0.538111	3q27.3	0.7575	intergenic	DNAJB11(dist=24532),AHSG(dist=2728)
16	1	rs4917	rs12486044	3	186328073	G	T	0.538111	3q27.3	0.7575	intergenic	DNAJB11(dist=24484),AHSG(dist=2776)
17	1	rs4917	rs6779468	3	186327314	G	T	0.538111	3q27.3	0.7575	intergenic	DNAJB11(dist=23725),AHSG(dist=3535)
18	1	rs4917	rs6775934	3	186326299	G	A	0.538111	3q27.3	0.7575	intergenic	DNAJB11(dist=22710),AHSG(dist=4550)
19	1	rs4917	rs6444149	3	186325801	A	G	0.538111	3q27.3	0.7575	intergenic	DNAJB11(dist=22212),AHSG(dist=5048)
20	1	rs4917	rs10937255	3	186325261	C	T	0.538111	3q27.3	0.7575	intergenic	DNAJB11(dist=21672),AHSG(dist=5588)
21	1	rs4917	rs6444148	3	186322790	T	C	0.538111	3q27.3	0.7575	intergenic	DNAJB11(dist=19201),AHSG(dist=8059)
22	1	rs4917	rs6777646	3	186322605	T	G	0.538111	3q27.3	0.7575	intergenic	DNAJB11(dist=19016),AHSG(dist=8244)
23	1	rs4917	rs4686790	3	186321982	G	T	0.538111	3q27.3	0.7575	intergenic	DNAJB11(dist=18393),AHSG(dist=8867)
24	1	rs4917	rs2248690	3	186330088	T	A	0.533354	3q27.3	0.7565	upstream	AHSG(dist=761)
25	1	rs4917	rs2681428	3	186328992	G	T	0.533354	3q27.3	0.7565	intergenic	DNAJB11(dist=25403),AHSG(dist=1857)
26	1	rs4917	rs10937254	3	186325246	C	G	0.533354	3q27.3	0.7565	intergenic	DNAJB11(dist=21657),AHSG(dist=5603)
27	1	rs4917	rs12487390	3	186324726	G	A	0.533354	3q27.3	0.7565	intergenic	DNAJB11(dist=21137),AHSG(dist=6123)
28	1	rs4917	rs55727368	3	186324138	A	C	0.533354	3q27.3	0.7565	intergenic	DNAJB11(dist=20549),AHSG(dist=6711)
29	1	rs4917	rs12493525	3	186323904	A	T	0.533354	3q27.3	0.7565	intergenic	DNAJB11(dist=20315),AHSG(dist=6945)
30	1	rs4917	rs12634331	3	186322432	A	G	0.533354	3q27.3	0.7565	intergenic	DNAJB11(dist=18843),AHSG(dist=8417)
31	1	rs4917	rs9842073	3	186321527	A	T	0.533354	3q27.3	0.7565	intergenic	DNAJB11(dist=17938),AHSG(dist=9322)
32	1	rs4917	rs11377704	3	186329710	G	GT	0.526407	3q27.3	0.7535	intergenic	DNAJB11(dist=26121),AHSG(dist=1139)
33	1	rs4917	rs7647776	3	186320502	C	A	0.526181	3q27.3	0.7565	intergenic	DNAJB11(dist=16913),AHSG(dist=10347)
34	1	rs4917	rs2070632	3	186334004	A	C	0.525978	3q27.3	0.7555	intronic	AHSG		Blood protein levels
35	1	rs4917	rs2518136	3	186337827	T	C	0.519501	3q27.3	0.5189	intronic	AHSG		Blood protein levels
36	1	rs4917	rs2070634	3	186336027	T	G	0.519285	3q27.3	0.5348	intronic	AHSG		Calcium oxalate urolithiasis
37	1	rs4917	rs13068263	3	186341830	A	T	0.516819	3q27.3	0.5159	intergenic	AHSG(dist=2723),FETUB(dist=16358)
38	1	rs4917	rs2070633	3	186335941	T	C	0.511403	3q27.3	0.5368	intronic	AHSG		Blood protein levels,Protein quantitative trait loci
39	1	rs4917	rs9869478	3	186340646	T	G	0.510499	3q27.3	0.6123	intergenic	AHSG(dist=1539),FETUB(dist=17542)
40	1	rs4917	rs10937258	3	186328342	G	T	0.506952	3q27.3	0.7505	intergenic	DNAJB11(dist=24753),AHSG(dist=2507)
41	2	rs2077119	rs2077119	3	186330462	T	G	1	3q27.3	0.4513	upstream	AHSG(dist=387)
42	2	rs2077119	rs2070635	3	186336176	A	G	0.892063	3q27.3	0.4523	intronic	AHSG		Calcium oxalate urolithiasis
43	2	rs2077119	rs13098866	3	186339707	A	G	0.855784	3q27.3	0.4443	downstream	AHSG(dist=600)		Blood protein levels
44	2	rs2077119	rs13098815	3	186339586	C	T	0.855784	3q27.3	0.4443	downstream	AHSG(dist=479)
45	2	rs2077119	rs11712978	3	186339343	G	C	0.855784	3q27.3	0.4443	downstream	AHSG(dist=236)
46	2	rs2077119	rs2681427	3	186339194	T	C	0.855784	3q27.3	0.4443	downstream	AHSG(dist=87)
47	2	rs2077119	rs1029353	3	186338233	G	A	0.852484	3q27.3	0.4433	intronic	AHSG
48	2	rs2077119	rs4487232	3	186341313	C	T	0.848654	3q27.3	0.4443	intergenic	AHSG(dist=2206),FETUB(dist=16875)
49	2	rs2077119	rs13080283	3	186343487	G	A	0.844941	3q27.3	0.4433	intergenic	AHSG(dist=4380),FETUB(dist=14701)
50	2	rs2077119	rs10937260	3	186345289	T	C	0.842018	3q27.3	0.4443	intergenic	AHSG(dist=6182),FETUB(dist=12899)
51	2	rs2077119	rs2518136	3	186337827	T	C	0.676724	3q27.3	0.5189	intronic	AHSG		Blood protein levels
52	2	rs2077119	rs13068263	3	186341830	A	T	0.665174	3q27.3	0.5159	intergenic	AHSG(dist=2723),FETUB(dist=16358)
53	2	rs2077119	rs2070633	3	186335941	T	C	0.655958	3q27.3	0.5368	intronic	AHSG		Blood protein levels,Protein quantitative trait loci
54	2	rs2077119	rs2070634	3	186336027	T	G	0.652937	3q27.3	0.5348	intronic	AHSG		Calcium oxalate urolithiasis
55	2	rs2077119	rs545947292	3	186339299	C	CT	0.637476	3q27.3	0.3887	downstream	AHSG(dist=192)
56	2	rs2077119	rs149388702	3	186342783	T	TTTGTTTTGTG	0.625956	3q27.3	0.5417	intergenic	AHSG(dist=3676),FETUB(dist=15405)		Blood protein levels
57	2	rs2077119	rs13068501	3	186341712	G	C	0.622384	3q27.3	0.5408	intergenic	AHSG(dist=2605),FETUB(dist=16476)
58	2	rs2077119	rs4634107	3	186341393	G	T	0.622384	3q27.3	0.5408	intergenic	AHSG(dist=2286),FETUB(dist=16795)
59	3	rs9870756	rs9870756	3	186344614	C	T	1	3q27.3	0.1113	intergenic	AHSG(dist=5507),FETUB(dist=13574)

## Sheet: Table S6
eQTL lookup of the three identified SNPs in liver tissue
rsID	Gene	t-statistics	p-value	NES	Tissue
rs4917	AHSG	-0.62	0.54	-0.031	Liver
rs2077119	AHSG	1.0	0.31	0.052	Liver
rs9870756	AHSG	-1.2	0.22	-0.086	Liver

## Sheet: Table S7
Significant associations of identified SNPs with AHSG plasma protein level from Phenoscanner search
rsID	Trait	A1	A2	beta	SE	P	Study	PMID	Ancestry	N
rs4917	Alpha-2-HS-glycoprotein*	T	C	-0.5655	0.024	6.92e-123	Sun B	29875488	European	3301
rs2077119	Alpha-2-HS-glycoprotein	T	G	-0.4619	0.0239	2.24e-83	Sun B	29875488	European	3301
rs9870756	Alpha-2-HS-glycoprotein	T	C	-0.557	0.06644	1.74e-16	Suhre K	28240269	European	1000
rs9870756	Alpha-2-HS-glycoprotein	T	C	-0.5565	0.0346	2.34e-58	Sun B	29875488	European	3301
*Alpha-2-HS-glycoprotein is colloquially known as fetuin-A

## Sheet: Table S8
Enrichment of AHSG and its 20 most relevant genes based on GeneMANIA algorithm in Gene Ontology terms
Function	False Discovery Rate	Genes in network	Genes in genome
BMP signaling pathway	1.99578e-25	14	79
transmembrane receptor protein serine/threonine kinase signaling pathway	6.06007e-24	16	218
regulation of transmembrane receptor protein serine/threonine kinase signaling pathway	4.11447e-20	13	132
regulation of ossification	2.20658e-17	11	92
regulation of osteoblast differentiation	3.08984e-17	10	58
osteoblast differentiation	1.04275e-15	10	82
ossification	2.14005e-15	11	144
regulation of pathway-restricted SMAD protein phosphorylation	2.15706e-14	8	35
pathway-restricted SMAD protein phosphorylation	5.00029e-14	8	39
regulation of bone mineralization	1.29257e-13	8	44
regulation of biomineral tissue development	3.54693e-13	8	50
positive regulation of bone mineralization	5.64161e-13	7	26
positive regulation of biomineral tissue development	9.36201e-13	7	28
bone mineralization	9.90289e-13	8	58
positive regulation of ossification	1.3933e-12	7	30
biomineral tissue development	2.27228e-12	8	65
positive regulation of osteoblast differentiation	2.57497e-12	7	33
regulation of BMP signaling pathway	1.82294e-11	7	43
positive regulation of pathway-restricted SMAD protein phosphorylation	1.25102e-10	6	25
skeletal system development	2.17793e-10	9	196
SMAD protein signal transduction	3.64276e-10	5	11
negative regulation of transmembrane receptor protein serine/threonine kinase signaling pathway	1.19625e-09	7	78
regionalization	5.91709e-09	7	98
SMAD binding	7.69768e-09	6	49
positive regulation of transmembrane receptor protein serine/threonine kinase signaling pathway	1.21e-08	6	53
negative regulation of BMP signaling pathway	3.35143e-08	5	25
receptor serine/threonine kinase binding	1.4828e-07	4	10
pattern specification process	4.20103e-07	7	184
anterior/posterior pattern specification	1.30515e-06	5	51
mesenchyme development	1.26585e-05	5	80
tissue morphogenesis	4.49339e-05	6	212
regulation of cellular response to growth factor stimulus	8.41581e-05	5	118
limb development	0.000136186	4	51
appendage development	0.000136186	4	51
negative regulation of cell differentiation	0.000155432	6	267
glandular epithelial cell differentiation	0.000164269	3	13
skeletal system morphogenesis	0.000183292	4	56
negative regulation of transforming growth factor beta receptor signaling pathway	0.000191804	4	57
transforming growth factor beta receptor signaling pathway	0.000228435	5	150
sensory organ development	0.000262082	5	155
transmembrane receptor protein serine/threonine kinase activity	0.000281837	3	16
cellular response to transforming growth factor beta stimulus	0.000365617	5	169
response to transforming growth factor beta	0.000365617	5	169
tube development	0.000365617	5	169
endocardial cushion development	0.000370664	3	18
stem cell differentiation	0.000370664	5	171
epithelial to mesenchymal transition	0.000377755	4	71
negative regulation of osteoblast differentiation	0.000415698	3	19
negative regulation of cellular response to growth factor stimulus	0.00042819	4	74
regulation of transforming growth factor beta receptor signaling pathway	0.000492502	4	77
regulation of gliogenesis	0.000713091	3	23
positive regulation of epithelial cell proliferation	0.00084731	4	89
mesenchymal cell proliferation	0.000857556	3	25
regulation of cardiac muscle tissue development	0.000857556	3	25
stem cell development	0.000857556	4	90
negative regulation of phosphorylation	0.0011237	5	223
regulation of protein import into nucleus	0.00158562	4	107
activin receptor signaling pathway	0.00158562	3	31
regulation of protein transport	0.00168856	5	245
dorsal/ventral pattern formation	0.00182409	3	33
regulation of protein localization to nucleus	0.00182409	4	112
regulation of nervous system development	0.00198996	5	256
negative regulation of phosphorus metabolic process	0.00200213	5	258
negative regulation of phosphate metabolic process	0.00200213	5	258
regulation of kidney development	0.00205068	3	35
columnar/cuboidal epithelial cell differentiation	0.00220169	3	36
branching involved in ureteric bud morphogenesis	0.00235857	3	37
chordate embryonic development	0.00247185	4	125
embryo development ending in birth or egg hatching	0.00247185	4	125
regulation of binding	0.00259464	4	127
glomerulus development	0.0026019	3	39
nucleocytoplasmic transport	0.0026019	5	279
regulation of nucleocytoplasmic transport	0.00269202	4	130
nuclear transport	0.00269202	5	282
appendage morphogenesis	0.00280783	3	41
ureteric bud development	0.00280783	3	41
limb morphogenesis	0.00280783	3	41
regulation of establishment of protein localization	0.00324997	5	297
striated muscle tissue development	0.00357402	4	142
positive regulation of endothelial cell proliferation	0.00358756	3	45
regulation of epithelial cell proliferation	0.00388919	4	146
muscle tissue development	0.0041715	4	150
regulation of intracellular protein transport	0.0041715	4	150
bone development	0.0041715	3	48
positive regulation of protein transport	0.00423165	4	151
positive regulation of binding	0.0043211	3	49
regulation of Wnt signaling pathway	0.00446703	4	154
respiratory system development	0.00476663	3	51
protein import into nucleus	0.00477602	4	158
single-organism nuclear import	0.00477602	4	158
morphogenesis of an epithelium	0.00484206	4	159
nuclear import	0.00503038	4	161
epithelial cell proliferation	0.00547931	4	165
glial cell differentiation	0.00585708	3	56
regulation of striated muscle tissue development	0.00585708	3	56
regulation of muscle tissue development	0.00611386	3	57
muscle organ development	0.00618229	4	172
positive regulation of protein import into nucleus	0.00624766	3	58
regulation of muscle organ development	0.00624766	3	58
positive regulation of Wnt signaling pathway	0.00651204	3	59
mesenchymal cell development	0.00678223	3	60
telencephalon development	0.00705823	3	61
protein import	0.00755504	4	184
stem cell proliferation	0.00755504	3	63
endocrine system development	0.00755504	3	63
protein localization to nucleus	0.00784443	4	187
enteroendocrine cell differentiation	0.007872	2	10
negative regulation of protein phosphorylation	0.007872	4	189
embryonic morphogenesis	0.007872	4	192
gliogenesis	0.007872	3	65
regulation of hormone biosynthetic process	0.007872	2	10
positive regulation of nucleocytoplasmic transport	0.007872	3	67
activin binding	0.007872	2	10
transforming growth factor beta receptor, cytoplasmic mediator activity	0.007872	2	10
positive regulation of SMAD protein import into nucleus	0.007872	2	10
regulation of organ morphogenesis	0.007872	3	65
I-SMAD binding	0.007872	2	10
glandular epithelial cell development	0.007872	2	10
morphogenesis of a branching epithelium	0.007872	3	67
transmembrane receptor protein kinase activity	0.007872	3	66
branching morphogenesis of an epithelial tube	0.007872	3	65
regulation of endothelial cell proliferation	0.007872	3	66
mesenchymal cell differentiation	0.00811127	3	68
negative regulation of gliogenesis	0.00903829	2	11
regulation of cardiac muscle cell differentiation	0.00903829	2	11
regulation of protein binding	0.00903829	3	72
somatic stem cell maintenance	0.00903829	2	11
columnar/cuboidal epithelial cell development	0.00903829	2	11
regulation of transcription from RNA polymerase II promoter involved in heart development	0.00903829	2	11
Wnt signaling pathway	0.00903829	4	203
cartilage development	0.00903829	3	72
morphogenesis of a branching structure	0.00973605	3	74
mineralocorticoid biosynthetic process	0.0102682	2	12
cell proliferation involved in kidney development	0.0102682	2	12
endocardial cushion morphogenesis	0.0102682	2	12
mineralocorticoid metabolic process	0.0102682	2	12
endothelial cell proliferation	0.0102682	3	76
mesenchyme morphogenesis	0.0117833	2	13
regulation of SMAD protein import into nucleus	0.0117833	2	13
regulation of branching involved in ureteric bud morphogenesis	0.0117833	2	13
positive regulation of epidermis development	0.0117833	2	13
regulation of neurogenesis	0.0126497	4	228
negative regulation of multicellular organismal process	0.0129927	4	230
astrocyte differentiation	0.0130426	2	14
regulation of organ formation	0.0130426	2	14
cardiac muscle tissue development	0.0130426	3	85
lung alveolus development	0.0130426	2	14
cell-cell signaling involved in cell fate commitment	0.0130426	2	14
developmental induction	0.0130426	2	14
connective tissue development	0.0138842	3	87
brain development	0.0140416	4	238
positive regulation of intracellular protein transport	0.0141753	3	88
regulation of heart morphogenesis	0.0145043	2	15
regulation of hormone metabolic process	0.0145043	2	15
muscle structure development	0.0150581	4	244
mesonephros development	0.0158454	2	16
regulation of glial cell differentiation	0.0158454	2	16
transforming growth factor beta receptor binding	0.0158454	2	16
positive regulation of BMP signaling pathway	0.0158454	2	16
SMAD protein import into nucleus	0.0158454	2	16
R-SMAD binding	0.0158454	2	16
C21-steroid hormone biosynthetic process	0.0178357	2	17
epithelial cell differentiation	0.0191074	4	263
striated muscle cell differentiation	0.019569	3	101
mesoderm formation	0.019569	2	18
regulation of activin receptor signaling pathway	0.019569	2	18
mesoderm morphogenesis	0.0214691	2	19
cell surface receptor signaling pathway involved in heart development	0.0214691	2	19
regulation of mesenchymal cell proliferation	0.0214691	2	19
positive regulation of cell development	0.0220073	3	106
regulation of intracellular transport	0.0222206	4	277
regulation of canonical Wnt signaling pathway	0.0229865	3	108
developmental growth	0.0254436	3	112
regulation of morphogenesis of a branching structure	0.0255748	2	21
eye development	0.025821	3	113
negative regulation of muscle cell differentiation	0.0277946	2	22
kidney development	0.0282854	3	117
heart morphogenesis	0.030303	3	120
positive regulation of intracellular transport	0.0316352	3	122
regulation of cartilage development	0.0317242	2	24
C21-steroid hormone metabolic process	0.0317242	2	24
ketone biosynthetic process	0.0317242	2	24
regulation of epidermis development	0.0317242	2	24
regulation of DNA-dependent DNA replication	0.0317242	2	24
renal system development	0.0328748	3	125
skeletal muscle fiber development	0.03409	2	25
epithelial tube morphogenesis	0.0356749	3	129
bone morphogenesis	0.03613	2	26
positive regulation of protein binding	0.03613	2	26
positive regulation of epithelial to mesenchymal transition	0.03613	2	26
urogenital system development	0.0373644	3	132
myotube cell development	0.038589	2	27
tube morphogenesis	0.0386436	3	134
forebrain development	0.0437047	3	140
hormone-mediated signaling pathway	0.0438922	2	29
canonical Wnt signaling pathway	0.0479316	3	145
regulation of steroid biosynthetic process	0.049445	2	31
ureteric bud morphogenesis	0.049445	2	31

## Sheet: Table S9
Predicted contribution of AHSG in human phenotype ontology (HPO) based on co-regulation data and GeneNetwork algorithm
term_id	term_name	P-VALUE	z-score
HP:0003256	Abnormality of the coagulation cascade	1.4e-35	12.453
HP:0004936	Venous thrombosis	2.4e-24	10.179
HP:0001928	Abnormality of coagulation	1e-23	10.038
HP:0000991	Xanthomatosis	7.4e-22	9.608
HP:0001977	Abnormal thrombosis	2.2e-19	9.002
HP:0001342	Cerebral hemorrhage	1.1e-14	7.722
HP:0003077	Hyperlipidemia	3.4e-14	7.581
HP:0011034	Amyloidosis	1.5e-13	7.388
HP:0003107	Abnormality of cholesterol metabolism	1.9e-13	7.353
HP:0000421	Epistaxis	3.3e-13	7.28
HP:0012614	Abnormal urine cytology	1.1e-12	7.115
HP:0000790	Hematuria	1.1e-12	7.115
HP:0004338	Abnormality of aromatic amino acid family metabolism	1.3e-12	7.094
HP:0001386	Joint swelling	3.1e-11	6.642
HP:0004431	Complement deficiency	4.2e-11	6.596
HP:0010996	Abnormality of monocarboxylic acid metabolism	1.7e-10	6.389
HP:0000799	Renal steatosis	2.5e-10	6.33
HP:0003124	Hypercholesterolemia	2.7e-10	6.315
HP:0002239	Gastrointestinal hemorrhage	4e-10	6.254
HP:0005339	Abnormality of complement system	7.8e-10	6.148
HP:0003141	Increased circulating low-density lipoprotein levels	1.4e-09	6.053
HP:0001787	Abnormal delivery	1.8e-09	6.017
HP:0001005	Dermatological manifestations of systemic disorders	1.8e-09	6.016
HP:0004447	Poikilocytosis	2.2e-09	5.985
HP:0000598	Abnormality of the ear	3.5e-09	-5.904
HP:0002170	Intracranial hemorrhage	2.7e-08	5.562
HP:0002093	Respiratory insufficiency	3.4e-08	-5.517
HP:0012638	Abnormality of nervous system physiology	3.6e-08	-5.508
HP:0009121	Abnormal axial skeleton morphology	4.8e-08	-5.457
HP:0012373	Abnormal eye physiology	7.3e-08	-5.384
HP:0001396	Cholestasis	8.1e-08	5.364
HP:0004950	Peripheral arterial stenosis	8.5e-08	5.357
HP:0000952	Jaundice	1.2e-07	5.287
HP:0000478	Abnormality of the eye	2e-07	-5.201
HP:0010932	Abnormality of nucleobase metabolism	2.8e-07	5.139
HP:0040064	Abnormality of limbs	3.9e-07	-5.075
HP:0010988	Abnormality of the extrinsic pathway	4.9e-07	5.03
HP:0012759	Neurodevelopmental abnormality	5.1e-07	-5.023
HP:0001290	Generalized hypotonia	7e-07	-4.96
HP:0004297	Abnormality of the biliary system	8.2e-07	4.93
HP:0011283	Abnormality of the metencephalon	2.99364e-06	-4.858
HP:0011282	Abnormality of hindbrain morphology	2.99364e-06	-4.858
HP:0001317	Abnormality of the cerebellum	3.20401e-06	-4.844
HP:0000174	Abnormality of the palate	4.09656e-06	-4.793
HP:0010938	Abnormality of the external nose	5.50354e-06	-4.731
HP:0010989	Abnormality of the intrinsic pathway	6.42997e-06	4.698
HP:0000035	Abnormality of the testis	6.42997e-06	-4.698
HP:0000708	Behavioral abnormality	7.93567e-06	-4.653
HP:0000132	Menorrhagia	8.23637e-06	4.645
HP:0001288	Gait disturbance	9.59556e-06	-4.612
HP:0001250	Seizures	1.00018e-05	-4.603
HP:0011799	Abnormality of facial soft tissue	1.02817e-05	-4.597
HP:0100659	Abnormality of the cerebral vasculature	1.11159e-05	4.58
HP:0000288	Abnormality of the philtrum	1.14777e-05	-4.573
HP:0000517	Abnormality of the lens	1.23474e-05	-4.557
HP:0000929	Abnormality of the skull	1.33401e-05	-4.54
HP:0003119	Abnormality of lipid metabolism	1.35844e-05	4.536
HP:0002126	Polymicrogyria	1.42786e-05	-4.525
HP:0000358	Posteriorly rotated ears	1.54877e-05	-4.507
HP:0012758	Neurodevelopmental delay	1.74855e-05	-4.48
HP:0011804	Abnormality of muscle physiology	1.78015e-05	-4.476
HP:0001252	Muscular hypotonia	1.78814e-05	-4.475
HP:0000234	Abnormality of the head	1.78814e-05	-4.475
HP:0000315	Abnormality of the orbital region	1.86155e-05	-4.466
HP:0000518	Cataract	2.08079e-05	-4.441
HP:0001939	Abnormality of metabolism/homeostasis	2.16555e-05	4.432
HP:0000152	Abnormality of head or neck	2.34501e-05	-4.414
HP:0000925	Abnormality of the vertebral column	2.43994e-05	-4.405
HP:0001743	Abnormality of the spleen	2.5497e-05	4.395
HP:0000493	Abnormal foveal morphology	2.56093e-05	4.394
HP:0000356	Abnormality of the outer ear	2.56093e-05	-4.394
HP:0005420	Recurrent gram-negative bacterial infections	2.68758e-05	4.383
HP:0000707	Abnormality of the nervous system	2.7351e-05	-4.379
HP:0000277	Abnormality of the mandible	2.79561e-05	-4.374
HP:0011446	Abnormality of higher mental function	2.83252e-05	-4.371
HP:0000271	Abnormality of the face	2.86989e-05	-4.368
HP:0000365	Hearing impairment	3.13126e-05	-4.348
HP:0011821	Abnormality of facial skeleton	3.18617e-05	-4.344
HP:0003808	Abnormal muscle tone	3.34191e-05	-4.333
HP:0011029	Internal hemorrhage	3.41506e-05	4.328
HP:0002167	Neurological speech impairment	3.44474e-05	-4.326
HP:0002977	Aplasia/Hypoplasia involving the central nervous system	3.52002e-05	-4.321
HP:0002536	Abnormal cortical gyration	3.77151e-05	-4.305
HP:0030669	Abnormal morphology of the ocular adnexa	3.97118e-05	-4.293
HP:0001871	Abnormality of blood and blood-forming tissues	4.02263e-05	4.29
HP:0100547	Abnormality of forebrain morphology	4.05729e-05	-4.288
HP:0004323	Abnormality of body weight	4.1098e-05	-4.285
HP:0001923	Reticulocytosis	4.45759e-05	4.266
HP:0000429	Abnormality of the nasal alae	4.47665e-05	-4.265
HP:0011844	Abnormal appendicular skeleton morphology	4.67147e-05	-4.255
HP:0003011	Abnormality of the musculature	5.0854e-05	-4.235
HP:0000364	Hearing abnormality	5.0854e-05	-4.235
HP:0011389	Functional abnormality of the inner ear	5.19417e-05	-4.23
HP:0000028	Cryptorchidism	5.37278e-05	-4.222
HP:0001155	Abnormality of the hand	6.22456e-05	-4.187
HP:0000811	Abnormal external genitalia	6.30321e-05	-4.184
HP:0000359	Abnormality of the inner ear	6.82351e-05	-4.165
HP:0002363	Abnormality of brainstem morphology	7.02521e-05	-4.158
HP:0002538	Abnormality of the cerebral cortex	7.72819e-05	-4.135
HP:0002060	Abnormality of the cerebrum	7.92218e-05	-4.129
HP:0040068	Abnormality of limb bone	8.12075e-05	-4.123
HP:0000496	Abnormality of eye movement	8.25572e-05	-4.119
HP:0012374	Abnormal globe morphology	8.3928e-05	-4.115
HP:0002814	Abnormality of the lower limb	8.42741e-05	-4.114
HP:0002269	Abnormality of neuronal migration	8.7809e-05	-4.104
HP:0000492	Abnormality of the eyelid	9.29928e-05	-4.09
HP:0012372	Abnormal eye morphology	0.000100489	-4.071
HP:0025408	Abnormal spleen morphology	0.000101311	4.069
HP:0000177	Abnormality of upper lip	0.000102554	-4.066
HP:0002118	Abnormality of the cerebral ventricles	0.000104235	-4.062
HP:0000343	Long philtrum	0.000113951	-4.04
HP:0030791	Abnormal jaw morphology	0.000123021	-4.021
HP:0006824	Cranial nerve paralysis	0.000125517	-4.016
HP:0000032	Abnormality of male external genitalia	0.000136532	-3.995
HP:0002813	Abnormality of limb bone morphology	0.000140962	-3.987
HP:0030972	Abnormal systemic blood pressure	0.000148448	3.974
HP:0002817	Abnormality of the upper limb	0.000156305	-3.961
HP:0001251	Ataxia	0.000163256	-3.95
HP:0007370	Aplasia/Hypoplasia of the corpus callosum	0.000167829	-3.943
HP:0000422	Abnormality of the nasal bridge	0.000178736	-3.927
HP:0100022	Abnormality of movement	0.000185158	-3.918
HP:0000159	Abnormality of the lip	0.000188081	-3.914
HP:0010993	Abnormality of the cerebral subcortex	0.000195579	-3.904
HP:0011443	Abnormality of coordination	0.000213068	-3.882
HP:0001263	Global developmental delay	0.000217241	-3.877
HP:0002500	Abnormality of the cerebral white matter	0.000218932	-3.875
HP:0001273	Abnormality of the corpus callosum	0.000223212	-3.87
HP:0001760	Abnormality of the foot	0.00022757	-3.865
HP:0010461	Abnormality of the male genitalia	0.000255433	-3.835
HP:0100729	Large face	0.000268468	-3.822
HP:0001744	Splenomegaly	0.000279978	3.811
HP:0002615	Hypotension	0.000302092	3.791
HP:0000407	Sensorineural hearing impairment	0.000311384	-3.783
HP:0000858	Menstrual irregularities	0.000314937	3.78
HP:0000787	Nephrolithiasis	0.000314937	3.78
HP:0000194	Open mouth	0.000317326	-3.778
HP:0009116	Aplasia/Hypoplasia involving bones of the skull	0.000327053	-3.77
HP:0012443	Abnormality of brain morphology	0.000329528	-3.768
HP:0009115	Aplasia/hypoplasia involving the skeleton	0.000330771	-3.767
HP:0001324	Muscle weakness	0.000333272	-3.765
HP:0011119	Abnormality of the nasal dorsum	0.000351276	-3.751
HP:0001249	Intellectual disability	0.000355249	-3.748
HP:0000347	Micrognathia	0.000368798	-3.738
HP:0003241	External genital hypoplasia	0.000379981	-3.73
HP:0009122	Aplasia/hypoplasia affecting bones of the axial skeleton	0.000388574	-3.724
HP:0000278	Retrognathia	0.000388574	-3.724
HP:0002650	Scoliosis	0.000395872	-3.719
HP:0007227	Macrogyria	0.000407814	-3.711
HP:0007364	Aplasia/Hypoplasia of the cerebrum	0.000484988	-3.664
HP:0009118	Aplasia/Hypoplasia of the mandible	0.000499398	-3.656
HP:0012252	Abnormal respiratory system morphology	0.000516083	-3.647
HP:0002910	Elevated hepatic transaminases	0.000531345	3.639
HP:0001935	Microcytic anemia	0.000537175	3.636
HP:0005288	Abnormality of the nares	0.000537175	-3.636
HP:0001507	Growth abnormality	0.000541095	-3.634
HP:0000463	Anteverted nares	0.000561092	-3.624
HP:0000153	Abnormality of the mouth	0.000585988	-3.612
HP:0004381	Supravalvular aortic stenosis	0.000590236	3.61
HP:0030319	Weakness of facial musculature	0.000598816	-3.606
HP:0001892	Abnormal bleeding	0.000603149	3.604
HP:0011968	Feeding difficulties	0.00065981	-3.579
HP:0001560	Abnormality of the amniotic fluid	0.000671715	-3.574
HP:0005280	Depressed nasal bridge	0.000698606	-3.563
HP:0000256	Macrocephaly	0.000698606	-3.563
HP:0010674	Abnormality of the curvature of the vertebral column	0.000703601	-3.561
HP:0000140	Abnormality of the menstrual cycle	0.000706111	3.56
HP:0000240	Abnormality of skull size	0.000747403	-3.544
HP:0011297	Abnormality of digit	0.000755388	-3.541
HP:0010827	Abnormality of the seventh cranial nerve	0.000766157	-3.537
HP:0010628	Facial palsy	0.000766157	-3.537
HP:0000549	Abnormal conjugate eye movement	0.000771595	-3.535
HP:0040194	Increased head circumference	0.000774327	-3.534
HP:0003560	Muscular dystrophy	0.00082505	-3.516
HP:0000202	Oral cleft	0.000836729	-3.512
HP:0003312	Abnormal form of the vertebral bodies	0.000860543	-3.504
HP:0003319	Abnormality of the cervical spine	0.000906881	-3.489
HP:0001331	Absent septum pellucidum	0.00092928	-3.482
HP:0000765	Abnormality of the thorax	0.000939034	-3.479
HP:0011805	Abnormality of muscle morphology	0.000962159	-3.472
HP:0000357	Abnormal location of ears	0.000962159	-3.472
HP:0003674	Onset	0.00101348	-3.457
HP:0000218	High palate	0.00101348	-3.457
HP:0000486	Strabismus	0.00102404	-3.454
HP:0002652	Skeletal dysplasia	0.0010933	-3.435
HP:0001360	Holoprosencephaly	0.00113145	-3.425
HP:0011025	Abnormality of cardiovascular system physiology	0.00113923	3.423
HP:0040081	Abnormal levels of creatine kinase in blood	0.00123222	-3.4
HP:0002086	Abnormality of the respiratory system	0.0013276	-3.378
HP:0003549	Abnormality of connective tissue	0.00134112	-3.375
HP:0002119	Ventriculomegaly	0.00134565	-3.374
HP:0000050	Hypoplastic male external genitalia	0.0013502	-3.373
HP:0001167	Abnormality of finger	0.00135934	-3.371
HP:0000368	Low-set, posteriorly rotated ears	0.00136393	-3.37
HP:0011028	Abnormality of blood circulation	0.0014393	3.354
HP:0000301	Abnormality of facial musculature	0.00148335	-3.345
HP:0001371	Flexion contracture	0.00150835	-3.34
HP:0001999	Abnormal facial shape	0.0015647	-3.329
HP:0010944	Abnormality of the renal pelvis	0.00156992	-3.328
HP:0040195	Decreased head circumference	0.00158567	-3.325
HP:0000252	Microcephaly	0.00158567	-3.325
HP:0025021	Abnormal erythrocyte sedimentation rate	0.00165557	-3.312
HP:0003565	Elevated erythrocyte sedimentation rate	0.00165557	-3.312
HP:0003236	Elevated serum creatine phosphokinase	0.00165557	-3.312
HP:0010946	Dilatation of the renal pelvis	0.00167209	-3.309
HP:0000126	Hydronephrosis	0.00167209	-3.309
HP:0000470	Short neck	0.0018337	-3.281
HP:0000157	Abnormality of the tongue	0.00187012	-3.275
HP:0000290	Abnormality of the forehead	0.0019513	-3.262
HP:0000508	Ptosis	0.00197048	-3.259
HP:0002186	Apraxia	0.00197691	-3.258
HP:0005105	Abnormal nasal morphology	0.00206226	-3.245
HP:0004328	Abnormality of the anterior segment of the globe	0.00210277	-3.239
HP:0001804	Hypoplastic fingernail	0.0022001	-3.225
HP:0002621	Atherosclerosis	0.00225028	3.218
HP:0001557	Prenatal movement abnormality	0.00225753	-3.217
HP:0004324	Increased body weight	0.00241478	-3.196
HP:0011362	Abnormal hair quantity	0.00242251	-3.195
HP:0000464	Abnormality of the neck	0.00242251	-3.195
HP:0011030	Abnormality of transition element cation homeostasis	0.00246935	3.189
HP:0012639	Abnormality of nervous system morphology	0.00246935	-3.189
HP:0000750	Delayed speech and language development	0.00250901	-3.184
HP:0007375	Abnormality of the septum pellucidum	0.00254924	-3.179
HP:0000606	Abnormality of the periorbital region	0.00259005	-3.174
HP:0011138	Abnormality of skin adnexa morphology	0.00263145	-3.169
HP:0002648	Abnormality of calvarial morphology	0.00264818	-3.167
HP:0010295	Aplasia/Hypoplasia of the tongue	0.00273325	-3.157
HP:0000221	Furrowed tongue	0.00274189	-3.156
HP:0001558	Decreased fetal movement	0.00276796	-3.153
HP:0002334	Abnormality of the cerebellar vermis	0.0027767	-3.152
HP:0001561	Polyhydramnios	0.00285649	-3.143
HP:0100886	Abnormality of globe location	0.00286548	-3.142
HP:0000002	Abnormality of body height	0.00291081	-3.137
HP:0000766	Abnormality of the sternum	0.00291996	-3.136
HP:0002634	Arteriosclerosis	0.00301283	3.126
HP:0000168	Abnormality of the gingiva	0.00311804	3.115
HP:0002089	Pulmonary hypoplasia	0.00312777	-3.114
HP:0000431	Wide nasal bridge	0.00312777	-3.114
HP:0004312	Abnormality of reticulocytes	0.00322653	3.104
HP:0002087	Abnormality of the upper respiratory tract	0.00324662	-3.102
HP:0010783	Erythema	0.0033384	-3.093
HP:0001172	Abnormality of the thumb	0.00334874	-3.092
HP:0006704	Abnormal coronary artery morphology	0.00337993	3.089
HP:0001291	Abnormality of the cranial nerves	0.00340087	-3.087
HP:0000175	Cleft palate	0.00353983	-3.074
HP:0000528	Anophthalmia	0.00356165	-3.072
HP:0010964	Abnormality of long-chain fatty-acid metabolism	0.00374061	-3.056
HP:0001510	Growth delay	0.00380976	-3.05
HP:0008060	Aplasia/Hypoplasia of the fovea	0.00384476	3.047
HP:0007750	Hypoplasia of the fovea	0.00384476	3.047
HP:0011947	Respiratory tract infection	0.00384476	-3.047
HP:0002963	Abnormal delayed hypersensitivity skin test	0.00388005	-3.044
HP:0100737	Abnormality of the hard palate	0.00391563	-3.041
HP:0000532	Chorioretinal abnormality	0.00398766	-3.035
HP:0008050	Abnormality of the palpebral fissures	0.00411033	-3.025
HP:0002353	EEG abnormality	0.0042236	-3.016
HP:0100763	Abnormality of the lymphatic system	0.00430065	3.01
HP:0002808	Kyphosis	0.00447189	-2.997
HP:0004307	Abnormal anatomic location of the heart	0.00449877	-2.995
HP:0040069	Abnormality of lower limb bone	0.00451226	-2.994
HP:0000501	Glaucoma	0.00451226	-2.994
HP:0000163	Abnormality of the oral cavity	0.00456659	-2.99
HP:0001677	Coronary artery disease	0.00464917	2.984
HP:0007260	Type II lissencephaly	0.00466306	-2.983
HP:0004325	Decreased body weight	0.00470496	-2.98
HP:0002079	Hypoplasia of the corpus callosum	0.00476134	-2.976
HP:0000100	Nephrotic syndrome	0.00480402	2.973
HP:0001651	Dextrocardia	0.00483266	-2.971
HP:0002088	Abnormality of lung morphology	0.00484703	-2.97
HP:0000635	Blue irides	0.00506728	2.955
HP:0025270	Abnormality of esophagus physiology	0.00509731	-2.953
HP:0002683	Abnormality of the calvaria	0.00529634	-2.94
HP:0000369	Low-set ears	0.00529634	-2.94
HP:0001595	Abnormality of the hair	0.00537471	-2.935
HP:0007362	Aplasia/Hypoplasia of the brainstem	0.0053905	-2.934
HP:0002365	Hypoplasia of the brainstem	0.0053905	-2.934
HP:0011021	Abnormality of circulating enzyme level	0.00540634	-2.933
HP:0011442	Abnormality of central motor function	0.00548614	-2.928
HP:0001320	Cerebellar vermis hypoplasia	0.0056324	-2.919
HP:0001873	Thrombocytopenia	0.00569851	-2.915
HP:0000534	Abnormal eyebrow morphology	0.00569851	-2.915
HP:0001098	Abnormality of the fundus	0.00579895	-2.909
HP:0000154	Wide mouth	0.00583277	-2.907
HP:0011534	Abnormal spatial orientation of the cardiac segments	0.00584975	-2.906
HP:0010967	Abnormality of carnitine metabolism	0.00598715	-2.898
HP:0010966	Abnormality of fatty-acid anion metabolism	0.00598715	-2.898
HP:0001608	Abnormality of the voice	0.00598715	-2.898
HP:0000366	Abnormality of the nose	0.00607445	-2.893
HP:0011873	Abnormal platelet count	0.00610969	-2.891
HP:0002205	Recurrent respiratory infections	0.00612738	-2.89
HP:0001322	Brain very small	0.00619857	-2.886
HP:0000276	Long face	0.00619857	-2.886
HP:0000238	Hydrocephalus	0.00621648	-2.885
HP:0011339	Abnormality of upper lip vermillion	0.00627049	-2.882
HP:0011337	Abnormality of mouth size	0.00627049	-2.882
HP:0000864	Abnormality of the hypothalamus-pituitary axis	0.00628859	-2.881
HP:0001747	Accessory spleen	0.00632491	-2.879
HP:0004322	Short stature	0.00645351	-2.872
HP:0003202	Skeletal muscle atrophy	0.00650933	-2.869
HP:0003271	Visceromegaly	0.00666024	2.861
HP:0002350	Cerebellar cyst	0.00671763	-2.858
HP:0000248	Brachycephaly	0.00671763	-2.858
HP:0002121	Absence seizures	0.00679481	-2.854
HP:0000648	Optic atrophy	0.0068532	-2.851
HP:0100543	Cognitive impairment	0.00689238	-2.849
HP:0100545	Arterial stenosis	0.00705105	2.841
HP:0002438	Cerebellar malformation	0.00715183	-2.836
HP:0001696	Situs inversus totalis	0.00727444	-2.83
HP:0012444	Brain atrophy	0.00744077	-2.822
HP:0030178	Abnormality of central nervous system electrophysiology	0.0074618	-2.821
HP:0006817	Aplasia/Hypoplasia of the cerebellar vermis	0.00748287	-2.82
HP:0000504	Abnormality of vision	0.00767491	-2.811
HP:0001513	Obesity	0.00769651	-2.81
HP:0001944	Dehydration	0.0078492	-2.803
HP:0005918	Abnormality of phalanx of finger	0.00791545	-2.8
HP:0001274	Agenesis of corpus callosum	0.00793764	-2.799
HP:0003110	Abnormality of urine homeostasis	0.00800454	2.796
HP:0001284	Areflexia	0.00802695	-2.795
HP:0100240	Synostosis of joints	0.00811713	2.791
HP:0003040	Arthropathy	0.00813981	2.79
HP:0000951	Abnormality of the skin	0.00830014	2.783
HP:0040290	Abnormality of skeletal muscles	0.00832327	-2.782
HP:0002240	Hepatomegaly	0.00848673	2.775
HP:0004364	Abnormality of nitrogen compound homeostasis	0.00858139	2.771
HP:0011843	Abnormality of skeletal physiology	0.0086052	-2.77
HP:0000610	Abnormality of the choroid	0.0086052	-2.77
HP:0002983	Micromelia	0.00867697	-2.767
HP:0009376	Aplasia/Hypoplasia of the phalanges of the 5th finger	0.00879774	2.762
HP:0011107	Recurrent aphthous stomatitis	0.00904367	-2.752
HP:0100007	Neoplasm of the peripheral nervous system	0.00916885	-2.747
HP:0001265	Hyporeflexia	0.00916885	-2.747
HP:0012547	Abnormal involuntary eye movements	0.00927008	-2.743
HP:0006829	Severe muscular hypotonia	0.00939798	-2.738
HP:0006703	Aplasia/Hypoplasia of the lungs	0.00939798	-2.738
HP:0002011	Morphological abnormality of the central nervous system	0.0095014	-2.734
HP:0000639	Nystagmus	0.00963205	-2.729
HP:0002012	Abnormality of the abdominal organs	0.00965837	2.728
HP:0005445	Widened posterior fossa	0.00968475	-2.727
HP:0001056	Milia	0.00971119	-2.726
HP:0000822	Hypertension	0.00979089	2.723
HP:0012640	Abnormality of intracranial pressure	0.00987115	-2.72
HP:0002516	Increased intracranial pressure	0.00987115	-2.72
HP:0000377	Abnormality of the pinna	0.00997906	-2.716
HP:0002921	Abnormality of the cerebrospinal fluid	0.0100062	-2.715
HP:0000541	Retinal detachment	0.0100062	-2.715
HP:0004213	Abnormality of the phalanges of the 5th finger	0.0100607	2.713
HP:0002360	Sleep disturbance	0.0101154	-2.711
HP:0030057	Autoimmune antibody positivity	0.0101428	-2.71
HP:0004225	Abnormality of the distal phalanx of the 5th finger	0.0102256	2.707
HP:0005264	Abnormality of the gallbladder	0.0103648	2.702
HP:0011314	Abnormality of long bone morphology	0.0104773	-2.698
HP:0200007	Abnormal size of the palpebral fissures	0.0105056	-2.697
HP:0005346	Abnormal facial expression	0.0105056	-2.697
HP:0001562	Oligohydramnios	0.010534	-2.696
HP:0012795	Abnormality of the optic disc	0.0107056	-2.69
HP:0001948	Alkalosis	0.0108504	2.685
HP:0100732	Pancreatic fibrosis	0.0109381	-2.682
HP:0000482	Microcornea	0.0109381	-2.682
HP:0001581	Recurrent skin infections	0.011056	-2.678
HP:0000068	Urethral atresia	0.0110857	-2.677
HP:0011815	Cephalocele	0.0112049	-2.673
HP:0002084	Encephalocele	0.0112049	-2.673
HP:0002015	Dysphagia	0.0112049	-2.673
HP:0001260	Dysarthria	0.0112049	-2.673
HP:0012385	Camptodactyly	0.0112349	-2.672
HP:0001522	Death in infancy	0.0112349	-2.672
HP:0001780	Abnormality of toe	0.0113555	-2.668
HP:0008064	Ichthyosis	0.0114467	-2.665
HP:0011368	Epidermal thickening	0.0114773	-2.664
HP:0030680	Abnormality of cardiovascular system morphology	0.0116001	-2.66
HP:0002719	Recurrent infections	0.0118493	-2.652
HP:0000457	Depressed nasal ridge	0.0118807	-2.651
HP:0000107	Renal cyst	0.0119438	-2.649
HP:0012316	Fibrous tissue neoplasm	0.012135	-2.643
HP:0010614	Fibroma	0.0122315	-2.64
HP:0001965	Abnormality of the scalp	0.0122639	-2.639
HP:0030809	Abnormal tongue morphology	0.0123287	-2.637
HP:0005162	Left ventricular failure	0.0123613	2.636
HP:0011104	Abnormality of blood volume homeostasis	0.0125251	-2.631
HP:0001163	Abnormality of the metacarpal bones	0.0125251	-2.631
HP:0030637	Cone dysfunction syndrome	0.0125912	-2.629
HP:0003577	Congenital onset	0.0125912	-2.629
HP:0000551	Abnormality of color vision	0.0125912	-2.629
HP:0007369	Atrophy/Degeneration affecting the cerebrum	0.0126908	-2.626
HP:0011106	Hypovolemia	0.0127242	-2.625
HP:0000348	High forehead	0.0128584	-2.621
HP:0000316	Hypertelorism	0.0128921	-2.62
HP:0001305	Dandy-Walker malformation	0.0129938	-2.617
HP:0005595	Generalized hyperkeratosis	0.0131304	-2.613
HP:0001276	Hypertonia	0.0133029	-2.608
HP:0000572	Visual loss	0.0133029	-2.608
HP:0008207	Primary adrenal insufficiency	0.0133725	-2.606
HP:0030724	Central nervous system cyst	0.0136538	-2.598
HP:0010576	Intracranial cystic lesion	0.0136538	-2.598
HP:0008059	Aplasia/Hypoplasia of the macula	0.0136893	2.597
HP:0001311	Abnormal nervous system electrophysiology	0.0137605	-2.595
HP:0030236	Abnormality of muscle size	0.0138321	-2.593
HP:0002793	Abnormal pattern of respiration	0.013904	-2.591
HP:0000738	Hallucinations	0.013904	-2.591
HP:0001627	Abnormal heart morphology	0.0140851	-2.586
HP:0002059	Cerebral atrophy	0.0142682	-2.581
HP:0002323	Anencephaly	0.0143051	-2.58
HP:0001120	Abnormality of corneal size	0.0143051	-2.58
HP:0001425	Heterogeneous	0.0144162	-2.577
HP:0007360	Aplasia/Hypoplasia of the cerebellum	0.0144907	-2.575
HP:0003493	Antinuclear antibody positivity	0.0145654	-2.573
HP:0001805	Thick nail	0.014603	-2.572
HP:0045075	Sparse eyebrow	0.0146406	-2.571
HP:0007367	Atrophy/Degeneration affecting the central nervous system	0.0147539	-2.568
HP:0000969	Edema	0.0147918	2.567
HP:0001057	Aplasia cutis congenita	0.0149827	-2.562
HP:0000771	Gynecomastia	0.0150211	-2.561
HP:0001830	Postaxial foot polydactyly	0.0150982	-2.559
HP:0000322	Short philtrum	0.0150982	-2.559
HP:0003741	Congenital muscular dystrophy	0.0152145	-2.556
HP:0045074	Thin eyebrow	0.0155283	-2.548
HP:0000659	Peters anomaly	0.0156076	-2.546
HP:0010950	Abnormality of the fourth ventricle	0.0156474	-2.545
HP:0002198	Dilated fourth ventricle	0.0156474	-2.545
HP:0008736	Hypoplasia of penis	0.0157672	-2.542
HP:0002197	Generalized seizures	0.0158074	-2.541
HP:0030044	Flexion contracture of digit	0.0159687	-2.537
HP:0002795	Functional respiratory abnormality	0.0162134	-2.531
HP:0002612	Congenital hepatic fibrosis	0.0163369	-2.528
HP:0003326	Myalgia	0.0165445	-2.523
HP:0002157	Azotemia	0.0165863	2.522
HP:0005556	Abnormality of the metopic suture	0.0169238	-2.514
HP:0000490	Deeply set eye	0.017009	-2.512
HP:0001737	Pancreatic cysts	0.0170947	-2.51
HP:0011729	Abnormality of joint mobility	0.0174845	-2.501
HP:0005607	Abnormality of the tracheobronchial system	0.0177043	-2.496
HP:0000481	Abnormality of the cornea	0.0177486	-2.495
HP:0007731	Chorioretinal dysplasia	0.0177929	-2.494
HP:0011747	Abnormality of the anterior pituitary	0.0178818	-2.492
HP:0008734	Decreased testicular size	0.0179264	-2.491
HP:0006870	Lobar holoprosencephaly	0.0179711	-2.49
HP:0011357	Abnormality of hair density	0.0180608	-2.488
HP:0004313	Decreased antibody level in blood	0.0181058	-2.487
HP:0001231	Abnormality of the fingernails	0.0186992	-2.474
HP:0002778	Abnormality of the trachea	0.0187919	-2.472
HP:0004329	Abnormality of the posterior segment of the globe	0.0188384	-2.471
HP:0009826	Limb undergrowth	0.0191666	-2.464
HP:0000535	Sparse and thin eyebrow	0.0193563	-2.46
HP:0002803	Congenital contracture	0.0194996	-2.457
HP:0004305	Involuntary movements	0.0195475	-2.456
HP:0011031	Abnormality of iron homeostasis	0.0197403	2.452
HP:0001761	Pes cavus	0.0199836	-2.447
HP:0002418	Abnormality of midbrain morphology	0.0204278	-2.438
HP:0001883	Talipes	0.0204776	-2.437
HP:0004337	Abnormality of amino acid metabolism	0.0205276	2.436
HP:0001030	Fragile skin	0.0205776	-2.435
HP:0000396	Overfolded helix	0.0207789	-2.431
HP:0006494	Aplasia/Hypoplasia involving bones of the feet	0.0209309	-2.428
HP:0012211	Abnormal renal physiology	0.0210838	2.425
HP:0000193	Bifid uvula	0.0212376	-2.422
HP:0009799	Supernumerary spleens	0.0221271	-2.405
HP:0009058	Increased muscle lipid content	0.0223945	-2.4
HP:0003196	Short nose	0.0231575	-2.386
HP:0005656	Positional foot deformity	0.0232128	-2.385
HP:0000692	Misalignment of teeth	0.0236592	-2.377
HP:0000729	Autistic behavior	0.0242271	-2.367
HP:0003712	Skeletal muscle hypertrophy	0.0245152	-2.362
HP:0011458	Abdominal symptom	0.0245732	-2.361
HP:0000306	Abnormality of the chin	0.0246895	-2.359
HP:0009239	Aplasia/Hypoplasia of the distal phalanx of the 5th finger	0.0248647	2.356
HP:0001508	Failure to thrive	0.0248647	-2.356
HP:0000826	Precocious puberty	0.0249821	-2.354
HP:0000286	Epicanthus	0.0250999	-2.352
HP:0000389	Chronic otitis media	0.025159	-2.351
HP:0000927	Abnormality of skeletal maturation	0.025337	-2.348
HP:0010965	Abnormality of phytanic acid metabolism	0.025516	-2.345
HP:0010571	Elevated levels of phytanic acid	0.025516	-2.345
HP:0000612	Iris coloboma	0.0256359	-2.343
HP:0006706	Cystic liver disease	0.025696	-2.342
HP:0012111	Abnormality of circulating glucocorticoid level	0.025877	-2.339
HP:0011731	Abnormality of circulating cortisol level	0.025877	-2.339
HP:0000768	Pectus carinatum	0.0259376	-2.338
HP:0004673	Decreased facial expression	0.0262423	-2.333
HP:0000505	Visual impairment	0.0262423	-2.333
HP:0008061	Aplasia/Hypoplasia of the retina	0.0263036	2.332
HP:0008715	Testicular dysgenesis	0.0264881	2.329
HP:0005930	Abnormality of epiphysis morphology	0.0268604	-2.323
HP:0200097	Oral mucosal blisters	0.0269854	-2.321
HP:0000178	Abnormality of lower lip	0.0271109	-2.319
HP:0011991	Abnormal neutrophil count	0.0273633	-2.315
HP:0009142	Duplication of bones involving the upper extremities	0.0274267	-2.314
HP:0004275	Duplication of hand bones	0.0274267	-2.314
HP:0002034	Abnormality of the rectum	0.0274267	-2.314
HP:0003391	Gowers sign	0.0274903	-2.313
HP:0100000	Early onset of sexual maturation	0.0277456	-2.309
HP:0001075	Atrophic scars	0.0282619	-2.301
HP:0009939	Mandibular aplasia	0.0283923	2.299
HP:0004359	Abnormality of fatty-acid metabolism	0.0284576	-2.298
HP:0000519	Congenital cataract	0.0284576	-2.298
HP:0004302	Functional motor deficit	0.0286543	-2.295
HP:0000073	Ureteral duplication	0.0290511	-2.289
HP:0001812	Hyperconvex fingernails	0.0291177	-2.288
HP:0000733	Stereotypy	0.0292511	-2.286
HP:0001162	Postaxial hand polydactyly	0.0294523	-2.283
HP:0000172	Abnormality of the uvula	0.029587	-2.281
HP:0010468	Aplasia/Hypoplasia of the testes	0.0297223	-2.279
HP:0002884	Hepatoblastoma	0.0299942	2.275
HP:0000830	Anterior hypopituitarism	0.0299942	-2.275
HP:0001272	Cerebellar atrophy	0.0300625	-2.274
HP:0100257	Ectrodactyly	0.0301309	-2.273
HP:0001321	Cerebellar hypoplasia	0.0301995	-2.272
HP:0040075	Hypopituitarism	0.0305441	-2.267
HP:0006709	Aplasia/Hypoplasia of the nipples	0.0306134	-2.266
HP:0000759	Abnormal peripheral nervous system morphology	0.0308221	-2.263
HP:0004339	Abnormality of sulfur amino acid metabolism	0.0308919	2.262
HP:0045058	Abnormality of the testis size	0.0311021	-2.259
HP:0001438	Abnormality of abdomen morphology	0.0311725	2.258
HP:0011061	Abnormality of dental structure	0.0312429	-2.257
HP:0010866	Abdominal wall defect	0.0312429	-2.257
HP:0100277	Periauricular skin pits	0.031526	2.253
HP:0004467	Preauricular pit	0.031526	2.253
HP:0001909	Leukemia	0.031526	-2.253
HP:0001131	Corneal dystrophy	0.031526	-2.253
HP:0003234	Decreased plasma carnitine	0.0318111	-2.249
HP:0000582	Upslanted palpebral fissure	0.0327522	-2.236
HP:0004298	Abnormality of the abdominal wall	0.0328255	-2.235
HP:0010322	Abnormality of the 5th toe	0.0328989	-2.234
HP:0000080	Abnormality of reproductive system physiology	0.0329724	-2.233
HP:0001181	Adducted thumb	0.03312	-2.231
HP:0002878	Respiratory failure	0.0334166	-2.227
HP:0001392	Abnormality of the liver	0.0335657	2.225
HP:0001177	Preaxial hand polydactyly	0.0335657	-2.225
HP:0012368	Flat face	0.0336404	-2.224
HP:0000599	Abnormality of the frontal hairline	0.0338655	-2.221
HP:0009924	Aplasia/Hypoplasia involving the nose	0.0342432	-2.216
HP:0003121	Limb joint contracture	0.0343192	-2.215
HP:0000426	Prominent nasal bridge	0.0343192	-2.215
HP:0005257	Thoracic hypoplasia	0.0344715	-2.213
HP:0001872	Abnormality of thrombocytes	0.0344715	-2.213
HP:0001538	Protuberant abdomen	0.0347777	2.209
HP:0012503	Abnormality of the pituitary gland	0.0347777	-2.209
HP:0030872	Abnormal cardiac ventricular function	0.0350861	2.205
HP:0009997	Duplication of phalanx of hand	0.0352411	-2.203
HP:0008167	Very long chain fatty acid accumulation	0.0355527	-2.199
HP:0008544	Abnormally folded helix	0.0358665	-2.195
HP:0100851	Abnormal emotion/affect behavior	0.0361825	-2.191
HP:0000587	Abnormality of the optic nerve	0.0361825	-2.191
HP:0000003	Multicystic kidney dysplasia	0.0361825	-2.191
HP:0000123	Nephritis	0.0363414	2.189
HP:0012472	Eclabion	0.0363414	-2.189
HP:0002072	Chorea	0.036421	-2.188
HP:0000164	Abnormality of the dentition	0.0366607	-2.185
HP:0100360	Contractures of the joints of the upper limbs	0.0368211	-2.183
HP:0004408	Abnormality of the sense of smell	0.0368211	-2.183
HP:0001596	Alopecia	0.0369822	-2.181
HP:0002758	Osteoarthritis	0.0370629	2.18
HP:0001875	Neutropenia	0.0370629	-2.18
HP:0040065	Abnormal morphology of bones of the upper limbs	0.0371438	-2.179
HP:0000430	Underdeveloped nasal alae	0.0371438	-2.179
HP:0001257	Spasticity	0.0372248	-2.178
HP:0025065	Abnormal erythrocyte volume	0.0373059	-2.177
HP:0002110	Bronchiectasis	0.0373059	-2.177
HP:0005616	Accelerated skeletal maturation	0.0377957	-2.171
HP:0030448	Soft tissue sarcoma	0.0378779	-2.17
HP:0002419	Molar tooth sign on MRI	0.0382078	-2.166
HP:0008684	Aplasia/hypoplasia of the uterus	0.0383736	-2.164
HP:0030163	Abnormal vascular physiology	0.0384567	2.163
HP:0000965	Cutis marmorata	0.0385399	-2.162
HP:0100037	Abnormality of the scalp hair	0.0387905	-2.159
HP:0000022	Abnormality of male internal genitalia	0.0391267	2.155
HP:0001315	Reduced tendon reflexes	0.0391267	-2.155
HP:0010720	Abnormal hair pattern	0.0392956	-2.153
HP:0001671	Abnormality of the cardiac septa	0.0393803	-2.152
HP:0000565	Esotropia	0.0394651	-2.151
HP:0000104	Renal agenesis	0.0398058	-2.147
HP:0100872	Abnormality of the plantar skin of foot	0.0401488	-2.143
HP:0001531	Failure to thrive in infancy	0.0403212	-2.141
HP:0200006	Slanting of the palpebral fissure	0.0404076	-2.14
HP:0012091	Abnormality of pancreas physiology	0.0407546	2.136
HP:0005487	Prominent metopic ridge	0.0411917	-2.131
HP:0011108	Recurrent sinusitis	0.0413675	-2.129
HP:0002633	Vasculitis	0.0413675	-2.129
HP:0001601	Laryngomalacia	0.0413675	-2.129
HP:0000437	Depressed nasal tip	0.0420768	-2.121
HP:0011182	Epileptiform EEG discharges	0.0423452	-2.118
HP:0010995	Abnormality of dicarboxylic acid metabolism	0.0423452	-2.118
HP:0005927	Aplasia/hypoplasia involving bones of the hand	0.042886	-2.112
HP:0000767	Pectus excavatum	0.0430674	-2.11
HP:0001574	Abnormality of the integument	0.0431584	2.109
HP:0008070	Sparse hair	0.0432495	-2.108
HP:0001302	Pachygyria	0.0432495	-2.108
HP:0000232	Everted lower lip vermilion	0.0434321	-2.106
HP:0000597	Ophthalmoparesis	0.0438913	-2.101
HP:0000245	Abnormality of the paranasal sinuses	0.0442614	-2.097
HP:0011902	Abnormal hemoglobin	0.0446338	2.093
HP:0000581	Blepharophimosis	0.0450087	-2.089
HP:0006705	Abnormality of the atrioventricular valves	0.0452915	2.086
HP:3000050	Abnormality of odontoid tissue	0.0455756	-2.083
HP:0002069	Generalized tonic-clonic seizures	0.0455756	-2.083
HP:0008572	External ear malformation	0.0457658	-2.081
HP:0010786	Urinary tract neoplasm	0.0459565	2.079
HP:0000411	Protruding ear	0.0459565	-2.079
HP:0004299	Hernia of the abdominal wall	0.0460522	-2.078
HP:0000824	Growth hormone deficiency	0.0464362	-2.074
HP:0100887	Abnormality of globe size	0.0466291	-2.072
HP:0100790	Hernia	0.0466291	-2.072
HP:0000110	Renal dysplasia	0.0467258	-2.071
HP:0000121	Nephrocalcinosis	0.0469196	2.069
HP:0006487	Bowing of the long bones	0.0469196	-2.069
HP:0003215	Dicarboxylic aciduria	0.0472116	-2.066
HP:0000670	Carious teeth	0.047603	-2.062
HP:0000189	Narrow palate	0.0482939	-2.055
HP:0100736	Abnormality of the soft palate	0.0484927	-2.053
HP:0009815	Aplasia/hypoplasia of the extremities	0.0485923	-2.052
HP:0100786	Hypersomnia	0.048792	2.05
HP:0000926	Platyspondyly	0.048792	-2.05
HP:0000772	Abnormality of the ribs	0.0489924	-2.048
HP:0000069	Abnormality of the ureter	0.0492941	-2.045
HP:0100242	Sarcoma	0.049496	-2.043

## Sheet: Table S10
Predicted contribution of AHSG in KEGG pathways based on co-regulation data and GeneNetwork algorithm
term_id	term_name	P-VALUE	z-score
KEGG_COMPLEMENT_AND_COAGULATION_CASCADES	Complement and coagulation cascades	8e-35	12.31
KEGG_PPAR_SIGNALING_PATHWAY	Ppar signaling pathway	3.1e-08	5.533
KEGG_PRIMARY_BILE_ACID_BIOSYNTHESIS	Primary bile acid biosynthesis	6.3e-05	4.003
KEGG_RETINOL_METABOLISM	Retinol metabolism	0.00021	3.701
KEGG_TYROSINE_METABOLISM	Tyrosine metabolism	0.00029	3.628
KEGG_DRUG_METABOLISM_OTHER_ENZYMES	Drug metabolism - other enzymes	0.0024	3.036
KEGG_DRUG_METABOLISM_CYTOCHROME_P450	Drug metabolism cytochrome p450	0.0031	2.955
KEGG_GLYCINE_SERINE_AND_THREONINE_METABOLISM	Glycine, serine and threonine metabolism	0.0065	2.722
KEGG_STEROID_HORMONE_BIOSYNTHESIS	Steroid hormone biosynthesis	0.0074	2.677
KEGG_METABOLISM_OF_XENOBIOTICS_BY_CYTOCHROME_P450	Metabolism of xenobiotics by cytochrome p450	0.01	2.574
KEGG_LINOLEIC_ACID_METABOLISM	Linoleic acid metabolism	0.01	2.556
KEGG_PRION_DISEASES	Prion diseases	0.01	2.524
KEGG_ABC_TRANSPORTERS	Abc transporters	0.02	2.379
KEGG_STARCH_AND_SUCROSE_METABOLISM	Starch and sucrose metabolism	0.02	2.28
KEGG_ADHERENS_JUNCTION	Adherens junction	0.03	-2.132
KEGG_INOSITOL_PHOSPHATE_METABOLISM	Inositol phosphate metabolism	0.03	-2.177

[truncated: 7 more sheets: Table S11, Table S12, Table S13, Table S14, Table S15, Table S16, Table S17]
